# Supplementary material for: Lipid-trap mass spectrometry identifies lipid–protein interactions in cells
Source: Nat Cell Biol. 2026 Apr 13;28(5):1066–75. doi: 10.1038/s41556-026-01928-6 (PMC13179130; doi:10.1038/s41556-026-01928-6)
Supplement: Supplementary file 3 — Lipids detected by LTMS from membrane-associated proteins in this study. The table displays lipid species detected, including length of the acyl chains, molecular formula, m/z, error ppm, retention time (Rt) (min), adduct type, annotation software used for identification and mean value of ion counts with s.d. for MyrPalm-GFP (control), Lact-C2-GFP, TOM20-GFP, RACGAP1-GFP, RACGAP1-GFP ∆C1, GFP-CHMP4B or CHMP2A-L-GFP. S represents samples from cells synchronized at cytokinesis. [file 41556_2026_1928_MOESM3_ESM.xlsx]

## Sheet: Sheet1
Lipid Species	Acyl chain	Formula	m/z	Error ppm	Rt	Adduct type	Annotation software	MyrPalm-GFP	MyrPalm-GFP SD	Lact-C2-GFP	Lact-C2-GFP SD
Hex(3)-Cer 34:1;2O	N/A	C52H97NO18	1022.66	1.46	4.99	[M-H]-	*	54728.8	13906.3	116718	27619.4
Hex(2)-Cer 42:2;2O	N/A	C54H101NO13	1030.74	1.74	7.19	[M+OAc]-	LIBRARY	92749.2	19729.6	189478	9802.77
Hex(3)-Cer 42:2;2O	N/A	C60H111NO18	1132.77	1.05	7.07	[M-H]-	*	412812	133609	834948	47476.9
PS 36:2	18:1_18:1	C43H82NO9P	786.528	1.52	5.35	[M-H]-	MS DIAL	230367	20545.5	647759	141145
Lipid Species	Acyl chain	Formula	m/z	Error ppm	Rt	Adduct type	Annotation software	MyrPalm-GFP	MyrPalm-GFP SD	TOM20-GFP	TOM20-GFP SD
CL 70:5	18:2_18:2_18:1_16:0	C79H144O17P2	1425.98	1.96	9.46	[M-H]-	MS FINDER	190249	86763.1	607744	85732.5
CL 72:5	18:1_18:1_18:1_18:2	C81H148O17P2	1454.01	2.54	9.84	[M-H]-	MS DIAL	73278.6	26459.8	191157	25957.3
CL 74:8	18:1_18:2_18:2_20:3	C83H146O17P2	1475.99	3.99	9.83	[M-H]-	LIBRARY	34534.8	13241.1	88532.6	13174.1
PC 36:3	18:1_18:2	C44H82NO8P	842.591	0.59	5.56	[M+OAc]-	MS FINDER	266215	2741.79	561917	52958.7
PE 36:1	18:0_18:1	C41H80NO8P	744.555	0.26	6.8	[M-H]-	MS DIAL	1.90584e+06	304076	5.68286e+06	814647
PI 36:4	16:0_20:4	C45H79O13P	857.519	0.11	4.38	[M-H]-	MS DIAL	206911	71057.4	427959	9935.67
PI 38:7	16:1_22:6	C47H77O13P	939.52	4.04	4.38	[M+OAc]-	MS FINDER	17004.7	5061.43	33436.9	2889.39
Lipid Species	Acyl chain	Formula	m/z	Error ppm	Rt	Adduct type	Annotation software	MyrPalm-GFP	MyrPalm-GFP SD	RACGAP1-GFP ∆C1	RACGAP1-GFP ∆C1 SD	RACGAP1-GFP	RACGAP1-GFP SD	MyrPalm-GFP S	MyrPalm-GFP S SD	RACGAP1-GFP ∆C1 S	RACGAP1-GFP ∆C1 S SD	RACGAP1-GFP S	RACGAP1-GFP S SD
PC 34:2	N/A	C42H80NO8P	758.574	6.72	4.94	[M+H]+	MS DIAL	1076.38	1522.23	125975	14427	116086	17301.9	2330.1	1996.93	125402	12319.4	119891	18346.2
PC O-34:2	18:1_16:1	C44H88NO7P	802.594	2.99	5.76	[M+OAc]-	MS DIAL	ND	ND	142100	17876.7	171902	46729.5	ND	ND	95208.1	9869.84	96295.4	43888.2
PC O-36:1	18:0_18:1	C44H88NO7P	832.647	3.48	7.09	[M+OAc]-	MS DIAL	ND	ND	45069.6	17104.2	32577.4	13626.2	ND	ND	16839.4	1110.49	8891.01	12573.8
PC O-36:2	18:1_18:1	C44H86NO7P	830.628	0.72	6.43	[M+OAc]-	MS DIAL	ND	ND	219161	16089.4	196702	27661	ND	ND	70922.8	15644.8	120821	13026.1
PE O-34:3	N/A	C39H74NO7P	700.528	0.14	5.92	[M+H]+	MS DIAL	14082.9	11740.2	70208.5	2783.74	66160	24476.8	5916.55	4068.32	40904.4	7176.94	47605.2	5508.34
PE 37:2	18:1_19:1	C42H80NO8P	756.552	3.96	6.5	[M-H]-	MS DIAL	14300	7220.86	33579.2	10213.8	47722.1	18847.2	1768.26	2500.7	28636.5	5062.57	22772.5	2144.65
PE 40:2	18:1_22:1	C45H86NO8P	798.597	5.5	7.49	[M-H]-	MS DIAL	ND	ND	42760	11643.7	31109.1	16710.1	ND	ND	23707.7	6013.7	22488.3	17294.9
PI 36:2	18:0_18:2	C45H83O13P	861.549	0.81	5.1	[M-H]-	MS DIAL	21416.2	30287.1	204251	1185.17	162724	4393.87	9744.38	13780.6	95090	32292	106395	28198.3
PI 37:2	18:0_19:2	C46H85O13P	875.564	1.71	5.41	[M-H]-	MS DIAL	10863.1	15362.8	78376.9	19567.5	75116	10611.3	ND	ND	70687.3	14873.9	39625.2	22942.8
PIP 38:2	18:0_20:2		1013.61	0	6.45	[DM+H]+	N/A	N/A	N/A	1206.5	224.153	239	337.997	N/A	N/A	618.5	874.691	58503.5	10374
PIP2 36:1	18:0_18:1		1095.59	0	6.9	[DM+H]+	N/A	N/A	N/A	1659.5	2346.89	6530.5	645.588	N/A	N/A	4731	1431.18	78138	5620.08
Lipid Species	Acyl chain	Formula	m/z	Error ppm	Rt	Adduct type	Annotation software	MyrPalm-GFP	MyrPalm-GFP SD	GFP-CHMP4B	GFP-CHMP4B SD	MyrPalm-GFP S	MyrPalm-GFP S SD	GFP-CHMP4B S	GFP-CHMP4B S SD
SM 32:1;2O	N/A	C37H75N2O6P	675.544	0.74	4.48	[M+H]+	MS DIAL	7280.59	10296.3	80617.7	10487.6	ND	ND	98682.2	46660.9
SM 34:0;2O	N/A	C39H81N2O6P	763.597	0	5.36	[M+OAc]-	MS DIAL	18618.1	6223.72	315349	101602	8962.64	7194.67	632914	42302.9
SM 40:0;2O	N/A	C45H93N2O6P	789.683	1.13	7.53	[M+H]+	MS DIAL	ND	ND	89150.6	36783.2	ND	ND	203691	22276.2
SM 42:1;2O	N/A	C47H95N2O6P	873.705	1.83	7.43	[M+OAc]-	MS DIAL	3531.19	3281.84	42098.7	9521.08	ND	ND	177061	9510.07
SM 44:2;2O	N/A	C49H97N2O6P	899.723	0.44	7.86	[M+OAc]-	MS DIAL	7311.53	1282.53	26424.3	13403.5	2639.77	607.132	31470.1	5642.99
PC 34:4	14:0_20:4	C42H76NO8P	812.541	4.3	6.43	[M+OAc]-	MS DIAL	3419.46	1952.85	40422.5	25858.1	ND	ND	40058.8	618.561
PC 44:4	20:4_24:0	C52H96NO8P	952.706	5.03	8.11	[M+OAc]-	MS DIAL	ND	ND	8379.48	217.17	4532.39	1099.74	44059.6	25411.7
PC O-36:2	18:1_18:1	C44H86NO7P	830.628	0.6	6.39	[M+OAc]-	MS DIAL	67294.3	13568	112654	7569.84	31918.8	19283.5	120703	5003.56
PC O-38:5	18:1_20:4	C46H84NO7P	852.613	0.82	6.26	[M+OAc]-	MS DIAL	1724.37	1966.49	9451.87	8460.24	ND	ND	27319.9	2883.86
PE 34:0	16:0_18:0	C39H78NO8P	718.541	2.08	6.74	[M-H]-	MS DIAL	ND	ND	63999.3	18015.5	ND	ND	94621.5	23618.2
PE 37:1	18:0_19:1	C42H82NO8P	758.572	2.1	7.11	[M-H]-	MS DIAL	679.94	961.581	20365.6	21797	ND	ND	37897.6	326.549
PE 38:1	18:0_20:1	C43H84NO8P	772.586	1.32	7.4	[M-H]-	MS DIAL	13332.6	4281.14	77570.3	17683	20001.9	4853.26	94142.9	4393.61
PE 40:4	18:0_22:4	C45H82NO8P	794.569	2.13	6.6	[M-H]-	MS DIAL	3912.85	5533.61	49651.1	12026.2	3561.63	864.197	81400.2	19255.9
PE 40:5	18:0_22:5	C45H80NO8P	792.553	1.89	6.38	[M-H]-	MS DIAL	1663.89	2353.1	23269	1569.67	ND	ND	41479.9	11433.3
PE O-32:1	16:0_16:1	C37H74NO7P	674.513	0	6.34	[M-H]-	MS FINDER	1663.89	2353.1	23269	1569.67	ND	ND	41479.9	11433.3
PE O-34:1	18:1_16:0	C39H78NO7P	702.544	0.14	7.04	[M-H]-	MS DIAL	3060.36	4328	36897.6	2063.66	ND	ND	36683.4	18258.5
PE O-34:3	N/A	C39H74NO7P	700.528	0.57	5.86	[M+H]+	MS DIAL	ND	ND	37316.9	52774.1	ND	ND	44341.9	8142.29
PE O-36:2	N/A	C41H80NO7P	730.574	0.41	7.18	[M+H]+	MS DIAL	13010.5	6468.28	239246	114193	9897.91	2401.64	258153	23205.2
PE O-36:4	N/A	C41H76NO7P	726.543	0.13	6.32	[M+H]+	*	1525.93	2157.99	16531.8	911.302	ND	ND	16982	8509.64
PE O-38:3	18:2_20:1	C43H82NO7P	754.575	1.32	7.25	[M-H]-	MS DIAL	ND	ND	74097.1	37972.8	ND	ND	97635.4	7220.09
PE O-39-2	N/A	C44H86NO7P	772.62	1.68	6.98	[M+H]+	*	ND	ND	147957	18763.3	ND	ND	298876	27315.3
PI 34:2	N/A	C43H79O13P	835.533	0.11	4.66	[M+H]+	MS FINDER	3119.81	4412.08	51325.6	50338.9	4486.73	1088.66	60069.8	6409.43
PI 38:6	16:0_22:6	C47H79O13P	881.518	0.34	4.21	[M-H]-	MS DIAL	1594.33	2254.72	18236.4	3183.9	ND	ND	32578.3	16615.1
TG 53:3	17:1_18:1_18:1	C56H102O6	888.801	0.45	11.17	[M+NH4]+	MS DIAL	2563.67	3625.57	30069.7	15579.9	ND	ND	105184	5177.83
TG 54:5	16:0_18:1_20:4	C57H100O6	898.786	0.11	10.87	[M+NH4]+	MS DIAL	4306.39	6090.16	6241.44	3902.32	3955.95	959.873	80174.7	779.071
TG 56:6	16:0_18:1_22:5	C59H102O6	924.801	0.1	10.87	[M+NH4]+	MS DIAL	10407.7	9890.05	3852.91	5448.83	ND	ND	126845	20115.8
TG 58:6	18:0_18:1_22:5	C61H106O6	952.833	0.1	11.28	[M+NH4]+	MS DIAL	1883.85	2664.16	ND	ND	3314.86	804.319	55730.4	132.507
Cer 42:1	N/A	C42H83NO3	650.645	0.3	8.39	[M+H]+	*	ND	ND	8538.8	1266.67	ND	ND	103749	3990.49
PIP 38:4	18:0_20:4		1009.57	0	6.4	[DM+H]+	N/A	973.25	120.562	17370.8	49.0166	427	255.973	51874.2	4192.92
PIP2 36:1	18:0_18:1		1095.59	0	6.9	[DM+H]+	N/A	1078.25	90.8632	5014.33	823.544	729	1030.96	29764.5	5476.54
Lipid Species	Acyl chain	Formula	m/z	Error ppm	Rt	Adduct type	Annotation software	MyrPalm-GFP	MyrPalm-GFP SD	CHMP2A-L-GFP	CHMP2A-L-GFP SD	MyrPalm-GFP S	MyrPalm-GFP S SD	CHMP2A-L-GFP S	CHMP2A-L-GFP S SD
CE 22:5	N/A	C49H78O2	716.629	6.55	10.773	[M+NH4]+	LIBRARY	3408.24	4819.98	47022.7	10815.3	27260.7	2345.16	39276.6	12389.9
PC 36:4	18:2_18:2	C44H80NO8P	840.575	0.83	5.53	[M+OAc]-	MS FINDER	150288	38657.3	394271	43569.2	233452	20551	538331	26580.7
PC 37:4	N/A	C45H82NO8P	854.595	3.62	6.2	[M+OAc]-	*	21196.9	9488.74	51724.6	13198.2	29851.8	3690.45	79632.2	16198.3
HexCer 40:1;2O	N/A	C46H89NO8	782.651	0.63	7.7	[M-H]-	*	54586.8	19463.1	97712.8	18014.6	57109.4	1066.71	218566	37106.6
TG 54:5	16:0_18:1_20:4	C57H100O6	898.785	1	10.914	[M+NH4]+	LIBRARY	16051.1	1873.06	68282.6	6619.3	40526.8	4349.84	102370	9614.62
TG 56:6	16:0_18:1_22:5	C59H102O6	924.804	2.91	11.158	[M+NH4]+	MS DIAL	8073	349.717	15199	989.808	9070.88	1380.98	39910.3	4825.59
TG 58:7	18:1_18:1_22:5	C61H104O6	950.818	1.05	11.163	[M+NH4]+	MS DIAL	9882.35	550.138	34581.5	12745.7	19551.9	5814.77	47550.3	6851.39
