# Supplementary material for: Lipid-trap mass spectrometry identifies lipid–protein interactions in cells
Source: Nat Cell Biol. 2026 Apr 13;28(5):1066–75. doi: 10.1038/s41556-026-01928-6 (PMC13179130; doi:10.1038/s41556-026-01928-6)
Supplement: Supplementary file 4 — Library of lipids detected in untreated wild type HeLa cells and their relative abundance within each lipid family. The table displays the lipid species, mass error, mean value of ion counts with s.d. and relative abundance within each lipid class in negative or positive modes. According to their physicochemical properties, lipids can be ionized in positive mode, negative mode or both. We show all species identified by the primary ionization mode, as well as any species additionally identified by the opposite mode. These separate experiments are combined in this table for better comparison. Colours indicate lipid species pulled down from RACGAP1-GFP, GFP-CHMP4B or CHMP2A-L-GFP (orange) or from Lact-C2 or TOM20-GFP (green). Tabs show plots for each lipid family of retention times versus carbon length for each set of double bounds. Straight lines are a measure of correct assignments. [file 41556_2026_1928_MOESM4_ESM.xlsx]

## Sheet: HeLa lipidome
Internal standard	Compound Name (species)	Compound Name (fatty acyl chains)	Compound Formula	Mass	Mass error (ppm)	RT	Rep A	Rep B	Rep C	Rep D	Average ion count	Standard dev.	ng/ml	nM	% lipid class (ion count/mode)
CE detected in positive mode
Internal standard	18:1(d7) Chol Ester	N/A	C45H71D7O2	657.642	N/A	11.2	2.8924e+06	4.41286e+06	3.87521e+06	5.7413e+06	4.23044e+06	1.18779e+06	32372.7	49181.8	N/A
	CE 18:1	N/A	C45H78O2	650.598	-0.276668	11.2	235503	126135	185901	164088	177907	45652.4	1345.63	2068.29	20.0144
	CE 20:3	N/A	C47H78O2	674.598	-0.266825	10.82	28745.7	15651	24342.9	23335.6	23018.8	5444.72	180.529	267.61	2.5896
	CE 20:4	N/A	C47H76O2	672.584	-1.38273	10.44	78769	59772.7	78755.8	68258.3	71388.9	9191.93	558.208	829.946	8.03119
	CE 20:5	N/A	C47H74O2	670.567	1.67022	10.04	46349.2	43182.6	50566.2	45336.9	46358.7	3100.26	361.404	538.952	5.21531
	CE 22:4	N/A	C49H80O2	700.614	-2.61199	10.87	49454.7	30106.3	46145	36609.8	40578.9	8854.21	330.521	471.758	4.5651
	CE 22:5	N/A	C49H78O2	698.6	-0.257658	10.49	207681	161376	211424	176344	189206	24323.4	1536.68	2199.66	21.2856
	CE 22:6	N/A	C49H76O2	696.584	-0.760855	10.17	323634	261932	315945	290716	298057	27887.1	2413.74	3465.12	33.5311
	CE 24:5	N/A	C51H82O2	726.63	-2.0368	10.97	49424.4	32063.1	50156.9	37877.5	42380.5	8884.71	358.012	492.703	4.76777
Cer detected in negative mode
	Cer 32:1;O2	Cer 18:1;O2/14:0	C32H63NO3	509.484	-1.55845	5.15	409380	355897	349460	353990	367182	28261.4	N/A	N/A	1.55344
	Cer 33:1;O2	Cer 17:1;O2/16:0	C33H65NO3	523.498	3.35437	5.51	147120	143071	139962	138429	142145	3837.53	N/A	N/A	0.601375
	Cer 34:0;O2	Cer 18:0;O2/16:0	C34H69NO3	539.529	4.18143	6.09	602626	498502	494004	504505	524909	51989.5	N/A	N/A	2.22074
	Cer 34:1;O2	Cer 18:1;O2/16:0	C34H67NO3	537.514	-3.89387	5.85	5.57329e+06	5.12517e+06	4.95315e+06	4.9731e+06	5.15618e+06	288492	N/A	N/A	21.8143
	Cer 34:2;O2	Cer 18:2;O2/16:0	C34H65NO3	535.5	6.64057	5.25	517659	442361	430332	424477	453707	43279.8	N/A	N/A	1.9195
	Cer 35:1;O2	Cer 18:1;O2/17:0	C35H69NO3	551.534	4.09046	6.18	241984	200024	196952	190318	207320	23461.8	N/A	N/A	0.877108
	Cer 36:1;O2	Cer 18:1;O2/18:0	C36H71NO3	565.547	5.8457	6.56	1.04677e+06	853002	844599	821576	891486	104370	N/A	N/A	3.77161
	Cer 36:2;O2	Cer 18:2;O2/18:0	C36H69NO3	563.529	4.00335	5.94	306284	285044	258882	279026	282309	19509.9	N/A	N/A	1.19437
	Cer 38:1;O2	Cer 16:1;O2/22:0	C38H75NO3	593.577	3.71647	7.27	245943	203542	202248	201981	213428	21687	N/A	N/A	0.902952
	Cer 40:1;O2	Cer 18:1;O2/22:0	C40H79NO3	621.604	-3.69044	7.95	1.97069e+06	1.65047e+06	1.67386e+06	1.58143e+06	1.71911e+06	172247	N/A	N/A	7.27306
	Cer 40:2;O2	Cer 16:1;O2/24:1	C40H77NO3	619.591	-0.555206	7.24	1.10213e+06	895446	889090	888082	943688	105680	N/A	N/A	3.99246
	Cer 41:1;O2	Cer 18:1;O2/23:0	C41H81NO3	635.62	-2.58644	8.28	485275	375094	413063	382616	414012	50264.7	N/A	N/A	1.75156
	Cer 41:2;O2	Cer 18:1;O2/23:1	C41H79NO3	633.605	-2.35793	7.58	593306	505418	513282	497185	527298	44493.3	N/A	N/A	2.23084
	Cer 42:0;O2	Cer 18:0;O2/24:0	C42H85NO3	651.651	-4.51621	8.79	61287	36778.2	59670.5	37230.2	48741.5	13570.3	N/A	N/A	0.206211
	Cer 42:1;O2	Cer 18:1;O2/24:0	C42H83NO3	649.639	4.1654	8.59	3.87514e+06	2.59285e+06	2.87779e+06	2.59318e+06	2.98474e+06	608589	N/A	N/A	12.6275
	Cer 42:2;O2	Cer 18:1;O2/24:1	C42H81NO3	647.624	-2.53852	7.91	9.70316e+06	7.50499e+06	7.70278e+06	7.45471e+06	8.09141e+06	1.07982e+06	N/A	N/A	34.2324
	Cer 43:1;O2	Cer 18:1;O2/25:0	C43H85NO3	663.653	-4.43455	8.89	150458	111697	112375	102094	119156	21389.6	N/A	N/A	0.504114
	Cer 43:2;O2	Cer 18:1;O2/25:1	C43H83NO3	661.636	4.08985	8.23	240842	191592	204472	196537	208361	22294.5	N/A	N/A	0.881512
	Cer 44:1;O2	Cer 18:1;O2/26:0	C44H87NO3	677.669	2.07476	9.18	64853.3	45832.3	55176.1	49887	53937.2	8221.71	N/A	N/A	0.228192
	Cer 44:2;O2	Cer 18:1;O2/26:1	C44H85NO3	675.655	-4.35579	8.54	374383	234399	284648	257009	287610	61389.9	N/A	N/A	1.21679
CL detected in negative mode
	CL 66:2	CL 16:0_16:1_16:0_18:1	C75H142O17P2	1376.98	3.97176	9.56	90079	64942.7	68218.6	64562.4	71950.7	12196.5	N/A	N/A	1.45268
	CL 66:3	N/A	C75H140O17P2	1374.96	2.48662	9.19	206033	160266	159772	153964	170009	24185.8	N/A	N/A	3.43247
	CL 68:2	CL 16:0_18:1_16:0_18:1	C77H146O17P2	1405.01	4.60426	9.93	187842	137008	149538	138402	153198	23767	N/A	N/A	3.09305
	CL 68:3	CL 16:0_18:1_16:1_18:1	C77H144O17P2	1402.99	1.51035	9.59	380428	302890	304463	293729	320378	40312.4	N/A	N/A	6.4684
	CL 68:4	CL 16:1_18:1_16:1_18:1	C77H142O17P2	1400.98	5.40268	9.25	531852	412906	414709	395010	438619	62788.2	N/A	N/A	8.8557
	CL 68:4	N/A	C77H142O17P2	1400.98	2.47614	9.23	727455	570997	574470	549494	605604	81981.8	N/A	N/A	12.2271
	CL 70:3	CL 16:0_18:1_18:1_18:1	C79H148O17P2	1431.03	4.48561	9.91	164496	127957	124833	123864	135288	19550.6	N/A	N/A	2.73145
	CL 70:4	CL 16:1_18:1_18:1_18:1	C79H146O17P2	1429.01	4.52693	9.6	769404	600658	613054	582830	641486	86175.9	N/A	N/A	12.9516
	CL 70:5	CL 16:1_18:1_18:1_18:2	C79H144O17P2	1426.99	1.48495	9.31	811220	658152	644586	648519	690619	80602.4	N/A	N/A	13.9436
	CL 70:6	CL 16:1_18:2_18:1_18:2	C79H142O17P2	1424.98	4.18885	8.98	186753	141504	144629	144183	154267	21701.2	N/A	N/A	3.11465
	CL 70:6	N/A	C79H142O17P2	1424.97	-1.56564	8.97	261069	221830	212552	199190	223660	26614.2	N/A	N/A	4.51569
	CL 72:4	CL 18:1_18:1_18:1_18:1	C81H150O17P2	1457.04	3.54762	9.94	156227	119004	126236	116584	129513	18275.4	N/A	N/A	2.61485
	CL 72:5	CL 18:1_18:1_18:1_18:2	C81H148O17P2	1455.01	-3.56078	9.67	430863	312998	309148	317892	342725	58867.4	N/A	N/A	6.9196
	CL 72:6	CL 18:1_18:2_18:1_18:2	C81H146O17P2	1453.01	4.45216	9.27	323543	265152	252461	238583	269935	37349.8	N/A	N/A	5.44997
	CL 72:6	N/A	C81H146O17P2	1453	-2.43014	9.35	384304	315146	319766	307326	331635	35485.8	N/A	N/A	6.6957
	CL 72:7	CL 18:1_18:2_18:2_18:2	C81H144O17P2	1450.99	1.46038	8.99	96430.9	72970.3	69845.6	73877.6	78281.1	12222.5	N/A	N/A	1.58049
	CL 72:8	CL 18:2_18:2_18:2_18:2	C81H142O17P2	1448.97	-1.53971	8.95	199944	139629	153805	149321	160675	26839.7	N/A	N/A	3.24401																				CL 72:8|CL 18:2_18:2_18:2_18:2	C81H142O17P2	1448.97	MSDial lab library/LipidMaps
	CL 74:7	CL 18:1_18:2_18:1_20:3	C83H148O17P2	1479.02	0.553745	9.47	41482	30574.5	32695.5	35723.7	35118.9	4739.15	N/A	N/A	0.709049
DG detected in positive mode
Internal standard	15:0-18:1(d7) DAG	N/A	C36H61D7O5	587.551	N/A	6.79	6.58944e+06	7.98691e+06	7.07498e+06	7.49631e+06	7.28691e+06	595885	854.545	502.045	N/A
	DG 32:1	N/A	C35H66O5	566.49	-1.80938	6.46	434574	429301	457224	464864	446491	17226.7	17.4263	30.7618	11.9837
	DG 34:1	DG 16:0_18:1	C37H70O5	594.521	-3.9107	7.16	1.33284e+06	1.41814e+06	1.42954e+06	1.3228e+06	1.37583e+06	55784.5	56.3549	94.7903	36.9269
	DG 36:2	N/A	C39H72O5	620.537	3.2633	7.21	1.27921e+06	1.35462e+06	1.39902e+06	1.21386e+06	1.31168e+06	81843.8	56.0782	90.3704	35.205
	DG 36:3	N/A	C39H70O5	618.523	-3.75896	6.66	270954	275923	270837	275231	273236	2718.15	11.6438	18.8251	7.33359
	DG 38:4	N/A	C41H72O5	644.537	3.14179	7.11	313358	324421	336833	299750	318591	15802.3	14.1475	21.9499	8.55088
FA detected in negative mode
	FA 16:1	N/A	C16H30O2	254.225	0.865377	6.5	138116	49182	61582.7	52191.6	75268	42229.9	N/A	N/A	1.65322
	FA 18:1	N/A	C18H34O2	282.255	-1.3463	7.18	636037	252531	308719	271984	367318	180654	N/A	N/A	8.06796
	FA 20:3	N/A	C20H34O2	306.257	3.9836	2.24	284948	184102	194640	179728	210854	49790.3	N/A	N/A	4.63132
	FA 20:4	N/A	C20H32O2	304.241	-0.755982	1.81	1.03379e+06	781515	774958	758993	837315	131327	N/A	N/A	18.3912
	FA 22:3	N/A	C22H38O2	334.287	0.358973	3.15	49829.5	35451.6	35781.6	44646.3	41427.2	7036.61	N/A	N/A	0.909929
	FA 22:5	N/A	C22H34O2	330.257	3.6941	2	1.18295e+06	782892	802592	796412	891210	194664	N/A	N/A	19.575
	FA 22:6	N/A	C22H32O2	328.241	-0.700706	1.6	2.41073e+06	1.88514e+06	1.85846e+06	1.86329e+06	2.00441e+06	271133	N/A	N/A	44.0258
	FA 24:2	N/A	C24H44O2	364.335	2.93687	4.01	67840.9	39491.9	41349.7	42668.4	47837.7	13399	N/A	N/A	1.05073
	FA 24:4	N/A	C24H40O2	360.305	5.46762	3.25	30617	24960.1	23880.1	30228.4	27421.4	3497.13	N/A	N/A	0.602297
	FA 24:5	N/A	C24H38O2	358.288	1.73046	2.82	59886.4	46967.3	47088.8	45015.5	49739.5	6830.98	N/A	N/A	1.0925
HexCer detected in positive mode
	HexCer 40:1;O2	HexCer 18:1;O2/22:0	C46H89NO8	783.66	1.50703	7.27	516464	513431	436034	481636	486891	10497.8	N/A	N/A	19.9458
	HexCer 42:2;O2	HexCer 18:1;O2/24:1	C48H91NO8	809.676	2.1379	7.26	2.00233e+06	2.02865e+06	1.67862e+06	1.8297e+06	1.88483e+06	56361.5	N/A	N/A	77.2131
	HexCer 44:2;O2	HexCer 18:1;O2/26:1	C50H95NO8	837.701	-5.8123	7.9	79711	74237.9	53940.1	69522.8	69352.9	618830	N/A	N/A	2.84109
Additional HexCer detected in negative mode
	HexCer 40:2;O2	N/A	C46H87NO8	781.646	3.36599	6.59	143221	143045	139325	136086	140419	3401.86	N/A	N/A	2.37931
	HexCer 41:1;O2	N/A	C47H91NO8	797.676	1.79397	7.63	108966	81509.7	87244.3	80255.6	89494	13333.2	N/A	N/A	1.51642
	HexCer 41:2;O2	N/A	C47H89NO8	795.661	1.4843	6.93	116689	98843	92704.4	107927	104041	10497.8	N/A	N/A	1.7629
	HexCer 42:1;O2	N/A	C48H93NO8	811.694	-0.146608	7.94	667058	554254	599363	542782	590864	56361.5	N/A	N/A	10.0118
Hex2Cer detected in positive mode
	Hex2Cer 40:1;O2	Hex2Cer 18:1;O2/22:0	C52H99NO13	945.712	-1.73837	7.01	238839	228076	209807	215055	222944	30520.6	N/A	N/A	16.5074
	Hex2Cer 42:1;O2	Hex2Cer 18:1;O2/24:0	C54H103NO13	973.743	-3.02339	7.67	143048	135169	127853	126630	133175	67806.2	N/A	N/A	9.86062
	Hex2Cer 42:2;O2	Hex2Cer 18:1;O2/24:1	C54H101NO13	971.73	2.78473	6.98	1.03383e+06	1.0052e+06	880282	960721	970007	61658.3	N/A	N/A	71.8219
	Hex2Cer 44:2;O2	N/A	C56H105NO13	999.762	1.40634	7.63	28021.6	25888.2	19441.7	24435.9	24446.9	3401.86	N/A	N/A	1.81011
Hex3Cer detected in positive mode
	Hex3Cer 42:2;O2	Hex3Cer 18:1;O2/24:1	C60H111NO18	1133.78	-0.104959	6.79	3.70095e+06	3.71701e+06	3.01292e+06	3.37424e+06	3.45128e+06	13333.2	N/A	N/A	100
Additional Hex3Cer detected in negative mode
	Hex3Cer 34:1;O2	N/A	C52H97NO18	1023.67	4.32854	4.83	144684	107975	81920.8	78744.1	103331	30520.6	N/A	N/A	19.5305
	Hex3Cer 42:1;O2	N/A	C60H113NO18	1135.8	3.72514	7.49	523661	378082	418922	382304	425742	67806.2	N/A	N/A	80.4695
Lyso PC detected in positive mode
Internal standard	18:1(d7) Lyso PC	N/A	C26H45D7NO7P	528.392	N/A	1.57	1.58214e+08	1.5846e+08	1.51882e+08	1.5732e+08	1.56469e+08	3.09696e+06	2318.18	4363.64	N/A
	LPC 14:0	N/A	C22H46NO7P	467.305	8.7909	0.93	181635	165459	144927	200138	173040	23494.5	2.2551	4.82576	2.71843
	LPC 15:0	N/A	C23H48NO7P	481.319	4.48561	1.16	1.61177e+06	1.54967e+06	1.2161e+06	1.5054e+06	1.47074e+06	175275	19.7418	41.0161	23.1051
	LPC 16:0	N/A	C24H50NO7P	495.335	4.25573	1.45	2.70793e+06	2.01956e+06	1.86498e+06	2.28199e+06	2.21861e+06	368838	30.6479	61.8731	34.8541
	LPC 16:1	N/A	C24H48NO7P	493.317	1.13315	1.05	526003	394235	380765	470694	442924	68087.2	6.09362	12.3523	6.95827
	LPC 17:1	N/A	C25H50NO7P	507.329	-4.91197	1.29	56208.8	38706.8	46222.8	50606.2	47936.2	7386.52	0.678223	1.33685	0.75307
	LPC 18:0	N/A	C26H54NO7P	523.365	1.73493	2.25	181311	153813	143458	176966	163887	18198	2.39205	4.57052	2.57465
	LPC 18:1	N/A	C26H52NO7P	521.346	3.56384	1.61	1.88571e+06	1.50069e+06	1.48396e+06	1.68602e+06	1.6391e+06	188186	23.8314	45.7114	25.75
	LPC 18:2	N/A	C26H50NO7P	519.332	-4.79847	1.19	67138.6	42911.8	49884	51681.7	52904	10215.7	0.76622	1.4754	0.831114
	LPC 20:1	N/A	C28H56NO7P	549.38	1.01751	2.38	61854	47248.4	49613.1	56469.5	53796.3	6644.49	0.824222	1.50028	0.845131
	LPC 26:0	N/A	C34H70NO7P	635.488	1.58618	4.17	121013	104846	85807.4	98319.6	102496	14655.4	1.8165	2.85844	1.6102
Lyso PE detected in negative mode
Internal standard	18:1(d7) Lyso PE	N/A	C23H39D7NO7P	486.346	N/A	1.62	1.36314e+07	1.2383e+07	1.14312e+07	1.1917e+07	1.23406e+07	944166	481.818	1000	N/A
	LPE 16:0	N/A	C21H44NO7P	453.286	1.23322	1.48	108047	65724.9	64868.9	75215.3	78464.1	20271.8	2.88208	6.35819	8.71578
	LPE 16:1	N/A	C21H42NO7P	451.272	0.241541	1.06	34281.1	18795	21138.2	24697.7	24728	6815.41	0.904253	2.00379	2.74678
	LPE 18:0	N/A	C23H48NO7P	481.317	-0.292946	2.31	142984	97602.1	91356	96308.1	107063	24098.6	4.17572	8.67561	11.8925
	LPE 18:1	N/A	C23H46NO7P	479.302	-2.48695	1.63	573538	403256	400887	472925	462652	81125.3	17.9691	37.4901	51.3912
	LPE 20:4	N/A	C25H44NO7P	501.288	4.7059	1.18	224146	124142	130444	141815	155137	46583.8	6.30179	12.5712	17.2326
	LPE 22:6	N/A	C27H44NO7P	525.288	4.29861	1.13	113078	56239.8	61720.7	57803.7	72210.6	27342.3	3.07369	5.85144	8.02114
Lyso PE O detected in negative mode
	LPE O-16:1	N/A	C21H44NO6P	437.288	-1.43383	1.72	209971	141113	140517	138726	157582	34940.9	5.58388	12.7693	100
Lyso PI detected in negative mode
	LPI 18:0	N/A	C27H53O12P	600.33	4.2177	1.5	320910	305806	271915	306346	301244	20767	N/A	N/A	76.4938
	LPI 18:1	N/A	C27H51O12P	598.313	-3.03855	1.06	76556.5	69714.3	62721.8	63584.5	68144.3	6414.18	N/A	N/A	17.3036
	LPI 20:4	N/A	C29H49O12P	620.296	0.212802	0.71	21649.8	28030.1	24296.8	23730.2	24426.7	2658.16	N/A	N/A	6.20258
Lyso PS detected in negative mode
	LPS 18:1	N/A	C24H46NO9P	523.293	-1.95302	1.08	30288.3	13752.8	18489.1	13046	18894.1	7971.3	N/A	N/A	100
PC detected in positive mode
Internal standard	15:0-18:1(d7) PC	N/A	C41H73D7NO8P	752.605	N/A	5.4	2.56311e+08	2.64157e+08	2.69748e+08	2.61837e+08	2.63013e+08	5.56688e+06	14609.1	19363.6	N/A
	PC 28:0	PC 14:0_14:0	C36H72NO8P	677.5	0.653875	4.42	6.13704e+06	6.07295e+06	4.5553e+06	5.24981e+06	5.50378e+06	750353	274.524	405.201	0.477822
	PC 29:0	N/A	C37H74NO8P	691.515	-0.154733	4.72	3.38192e+06	3.59356e+06	3.05925e+06	3.08631e+06	3.28026e+06	254919	167.001	241.501	0.284783
	PC 30:0	PC 14:0_16:0	C38H76NO8P	705.529	-1.21469	5.03	5.61352e+07	6.0234e+07	5.88556e+07	6.12277e+07	5.91131e+07	2.21073e+06	3070.5	4352.05	5.13203
	PC 30:1	PC 14:0_16:1	C38H74NO8P	703.515	-0.720667	4.52	1.65949e+07	1.58141e+07	1.25743e+07	1.75514e+07	1.56337e+07	2.15978e+06	809.737	1150.99	1.35727
	PC 31:0	PC 15:0_16:0	C39H78NO8P	719.545	-1.53847	5.34	7.19854e+06	8.21011e+06	6.87457e+06	7.92794e+06	7.55279e+06	621367	400.106	556.054	0.655711
	PC 32:0	PC 16:0_16:0	C40H80NO8P	733.563	0.876545	5.68	7.84679e+07	8.60805e+07	8.11844e+07	8.59121e+07	8.29112e+07	3.73159e+06	4477.76	6104.12	7.19811
	PC 32:1	PC 16:0_16:1	C40H78NO8P	731.547	4.77482	5.11	1.47741e+08	1.54664e+08	1.50885e+08	1.53773e+08	1.51766e+08	3.13101e+06	8173.83	11173.3	13.1758
	PC 32:2	PC 16:1_16:1	C40H76NO8P	729.532	-1.17473	4.6	2.47717e+07	2.53327e+07	1.91561e+07	2.43901e+07	2.34127e+07	2.864e+06	1257.49	1723.69	2.03262
	PC 32:3	N/A	C40H74NO8P	727.515	-0.421984	4.39	133922	144862	97317.6	122366	124617	20386	6.67465	9.17459	0.0108189
	PC 33:0	N/A	C41H82NO8P	747.577	2.93347	5.9	1.23917e+07	1.37662e+07	1.07992e+07	1.24449e+07	1.23505e+07	1.21398e+06	679.752	909.273	1.07223
	PC 33:1	N/A	C41H80NO8P	745.559	-3.83201	5.34	3.58484e+06	4.14327e+06	3.1994e+06	3.65654e+06	3.64601e+06	387549	200.129	268.428	0.316536
	PC 33:1	PC 15:0_18:1	C41H80NO8P	745.563	1.26482	5.46	9.7035e+06	1.03453e+07	9.68415e+06	1.03783e+07	1.00278e+07	385955	550.427	738.27	0.870584
	PC 34:0	PC 16:0_18:0	C42H84NO8P	761.593	-0.731361	6.37	1.0201e+07	1.12884e+07	8.60521e+06	9.87627e+06	9.99272e+06	1.10467e+06	560.295	735.688	0.867539
	PC 34:1	PC 16:0_18:1	C42H82NO8P	759.576	2.88713	5.75	2.05922e+08	2.06541e+08	2.09387e+08	2.04216e+08	2.06516e+08	2.15124e+06	11548.8	15204.2	17.9291
	PC 34:2	PC 16:1_18:1	C42H80NO8P	757.564	-2.84729	5.18	1.3308e+08	1.4285e+08	1.31451e+08	1.41815e+08	1.37299e+08	5.86543e+06	7657.66	10108.3	11.9199
	PC 34:3	PC 16:0_18:3	C42H78NO8P	755.547	4.62314	4.72	8.78426e+06	8.34664e+06	9.92199e+06	8.86683e+06	8.97993e+06	668234	499.51	661.124	0.779611
	PC 34:4	N/A	C42H76NO8P	753.532	-1.13731	4.33	270137	155180	108638	134749	167176	71234.7	9.2744	12.3079	0.0145137
	PC 35:0	N/A	C43H86NO8P	775.609	1.15135	6.6	445717	413712	316826	418385	398660	56352.5	22.7643	29.3503	0.0346105
	PC 35:1	N/A	C43H84NO8P	773.595	-4.46875	6.02	2.10203e+07	2.26914e+07	1.81685e+07	2.14879e+07	2.0842e+07	1.91633e+06	1187.03	1534.44	1.80944
	PC 35:1	PC 17:0_18:1	C43H84NO8P	773.596	3.15799	6.07	9.48159e+06	9.09595e+06	7.55212e+06	7.44434e+06	8.3935e+06	1.04661e+06	478.043	617.949	0.728699
	PC 35:2	PC 17:1_18:1	C43H82NO8P	771.574	-4.93405	5.5	1.39269e+07	1.57535e+07	1.36048e+07	1.52624e+07	1.46369e+07	1.03399e+06	831.452	1077.6	1.27073
	PC 35:3	N/A	C43H80NO8P	769.559	-2.80289	4.98	1.01599e+06	1.26543e+06	1.16404e+06	1.25234e+06	1.17445e+06	114835	66.5405	86.4658	0.101962
	PC 35:4	N/A	C43H78NO8P	767.545	-1.70283	4.84	340271	341998	280946	469477	358173	79445.5	20.2398	26.3695	0.0310955
	PC 36:0	N/A	C44H88NO8P	789.627	3.22052	7.05	232417	203382	153209	174020	190757	34568.6	11.0895	14.044	0.016561
	PC 36:1	PC 18:0_18:1	C44H86NO8P	787.612	1.13381	6.43	4.89416e+07	4.92454e+07	3.92708e+07	4.55435e+07	4.57503e+07	4.63419e+06	2652.87	3368.24	3.97191
	PC 36:2	PC 18:1_18:1	C44H84NO8P	785.594	-4.4005	5.83	1.54528e+08	1.60613e+08	1.54159e+08	1.583e+08	1.569e+08	3.1029e+06	9074.67	11551.3	13.6216
	PC 36:3	PC 18:1_18:2	C44H82NO8P	783.577	2.7987	5.31	3.05448e+07	3.29589e+07	2.48695e+07	3.09882e+07	2.98403e+07	3.47601e+06	1721.45	2196.92	2.59065
	PC 36:4	PC 16:0_20:4	C44H80NO8P	781.56	-2.75986	5.14	1.84276e+07	2.07469e+07	1.90469e+07	2.08506e+07	1.9768e+07	1.21749e+06	1137.45	1455.36	1.7162
	PC 36:5	N/A	C44H78NO8P	779.547	4.48081	4.61	2.76382e+06	2.93922e+06	1.69624e+06	3.28187e+06	2.67029e+06	684076	153.253	196.593	0.231826
	PC 36:6	N/A	C44H76NO8P	777.531	-1.10221	4.39	632814	626988	497343	598520	588916	62860.6	33.7117	43.3574	0.051128
	PC 37:1	N/A	C45H88NO8P	801.629	5.41775	6.77	432667	446378	376836	470506	431596	39717.1	25.4719	31.7751	0.0374699
	PC 37:2	PC 18:1_19:1	C45H86NO8P	799.611	1.1168	6.13	4.03453e+06	4.40236e+06	3.73813e+06	4.24322e+06	4.10456e+06	286988	241.633	302.188	0.356346
	PC 37:3	N/A	C45H84NO8P	797.592	-4.33429	5.62	1.24471e+06	1.39967e+06	1.25627e+06	1.35604e+06	1.31417e+06	75807.9	77.169	96.7525	0.114093
	PC 37:4	N/A	C45H82NO8P	795.574	-5.16229	5.32	309699	352624	282296	374616	329809	41593.5	19.3176	24.2813	0.028633
	PC 38:1	N/A	C46H90NO8P	815.649	10.7805	7.04	1.06311e+06	954097	776848	907052	925276	118590	55.5628	68.121	0.0803297
	PC 38:2	PC 18:1_20:1	C46H88NO8P	813.625	-5.84668	6.45	1.6218e+07	1.64139e+07	1.31047e+07	1.4965e+07	1.51754e+07	1.52237e+06	909.022	1117.25	1.31748
	PC 38:3	PC 18:1_20:2	C46H86NO8P	811.608	1.10028	5.94	5.38196e+06	5.64499e+06	4.98926e+06	5.50867e+06	5.38122e+06	282520	321.541	396.178	0.467182
	PC 38:4	N/A	C46H84NO8P	809.588	-6.49338	5.82	3.75707e+06	4.22083e+06	3.69373e+06	4.31357e+06	3.9963e+06	316151	238.195	294.217	0.346947
	PC 38:4	PC 18:1_20:3	C46H84NO8P	809.593	-0.193924	5.5	3.64917e+06	4.45239e+06	4.0485e+06	4.87556e+06	4.25641e+06	527168	253.7	313.367	0.369529
	PC 38:5	PC 18:1_20:4	C46H82NO8P	807.577	2.71553	5.2	2.4211e+07	2.65535e+07	2.42904e+07	2.6538e+07	2.53982e+07	1.32546e+06	1510.07	1869.88	2.205
	PC 38:6	PC 18:1_20:5	C46H80NO8P	805.563	-2.67763	4.97	1.79653e+07	1.86141e+07	1.71853e+07	1.81642e+07	1.79822e+07	596606	1066.48	1323.89	1.56116
	PC 38:7	N/A	C46H78NO8P	803.547	4.34698	4.46	1.48762e+06	1.52852e+06	1.15569e+06	1.69337e+06	1.4663e+06	225364	86.7448	107.952	0.1273
	PC 39:3	N/A	C47H88NO8P	825.626	2.11113	6.26	341053	406602	269318	353380	342588	56524.4	20.8241	25.2221	0.0297425
	PC 39:4	N/A	C47H86NO8P	823.609	1.08425	5.99	112205	140120	92998.6	107568	113223	19710.5	6.86539	8.33574	0.00982968
	PC 39:5	N/A	C47H84NO8P	821.6	7.96379	5.51	357580	498084	396591	481113	433342	67240.9	26.2121	31.9037	0.0376215
	PC 39:7	N/A	C47H80NO8P	817.563	-2.63833	4.74	442103	495300	404039	319465	415227	74003.3	24.9929	30.57	0.0360488
	PC 40:1	N/A	C48H94NO8P	843.672	-2.0233	7.71	195520	207550	185530	190989	194897	9371.96	12.1057	14.3488	0.0169204
	PC 40:2	N/A	C48H92NO8P	841.656	4.68481	7.1	902048	928010	760175	831418	855413	75478.8	53.0054	62.9775	0.0742644
	PC 40:3	N/A	C48H90NO8P	839.641	-0.484731	6.59	671114	782162	526321	645770	656342	104986	40.5727	48.3214	0.0569816
	PC 40:4	N/A	C48H88NO8P	837.625	0.767647	6.12	592491	650237	539219	652225	608543	53882.3	37.5276	44.8024	0.0528319
	PC 40:5	N/A	C48H86NO8P	835.612	3.46215	5.84	2.09799e+06	2.43964e+06	2.07006e+06	2.30551e+06	2.2283e+06	175732	137.084	164.053	0.193454
	PC 40:5	PC 20:1_20:4	C48H86NO8P	835.606	-3.59857	5.65	1.5167e+06	1.7381e+06	1.51516e+06	1.67576e+06	1.61143e+06	113173	99.1339	118.637	0.139899
	PC 40:6	N/A	C48H84NO8P	833.592	-1.14804	5.23	5.82399e+06	6.72992e+06	5.54578e+06	6.49273e+06	6.14811e+06	555314	377.316	452.638	0.53376
	PC 40:6	PC 18:1_22:5	C48H84NO8P	833.594	0.411472	5.61	2.73775e+06	3.20995e+06	2.57967e+06	3.03751e+06	2.89122e+06	284959	177.438	212.859	0.251007
	PC 40:7	PC 18:1_22:6	C48H82NO8P	831.573	-5.29956	5.04	8.11428e+06	9.02865e+06	8.91243e+06	9.5067e+06	8.89052e+06	577865	544.299	654.541	0.771848
	PC 40:8	PC 20:4_20:4	C48H80NO8P	829.571	9.45439	4.54	3.06687e+06	3.299e+06	2.576e+06	3.05371e+06	2.9989e+06	303605	183.157	220.786	0.260355
	PC 41:6	N/A	C49H86NO8P	847.603	-6.73306	5.53	91967.2	111246	104065	100952	102057	7989.27	6.36864	7.51371	0.00886032
	PC 41:7	N/A	C49H84NO8P	845.591	-4.08825	5.31	91353.6	95688.1	78323.5	84167.7	87383.2	7684.48	5.43999	6.43336	0.00758635
	PC 42:1	N/A	C50H98NO8P	871.703	-3.44957	8.41	75489.7	81541.6	71584.3	85911.1	78631.7	6350.73	5.04633	5.78905	0.00682657
	PC 42:10	N/A	C50H80NO8P	853.567	6.25965	4.53	418885	426214	348054	513491	426661	67772.5	26.8121	31.4118	0.0370414
	PC 42:11	N/A	C50H78NO8P	851.553	4.10195	4.35	234288	225094	161597	221418	210599	33113.8	13.2032	15.5048	0.0182836
	PC 42:2	N/A	C50H96NO8P	869.687	3.03902	7.75	246745	271040	221340	250247	247343	20383.8	15.837	18.21	0.0214736
	PC 42:3	N/A	C50H94NO8P	867.671	-1.96733	7.17	128806	148495	108915	139083	131325	16966	8.38901	9.66842	0.0114012
	PC 42:4	N/A	C50H92NO8P	865.659	4.55493	6.75	105642	85375.2	81187.2	56222.7	82106.8	20293.1	5.23282	6.0449	0.00712827
	PC 42:6	N/A	C50H88NO8P	861.623	-2.50341	5.85	129964	162948	130542	137003	140114	15553.4	8.8881	10.3155	0.0121643
	PC 42:7	N/A	C50H86NO8P	859.601	-9.89636	5.62	497009	545557	480255	540628	515862	32241	32.6468	37.979	0.0447856
	PC 42:9	PC 20:4_22:5	C50H82NO8P	855.58	2.56318	4.68	591917	586121	485667	471420	533781	64091.1	33.6228	39.2982	0.0463413
	PC 44:1	N/A	C52H102NO8P	899.737	2.88196	9	15277	13201.5	14479.6	17065.4	15005.9	1617.41	0.993999	1.10477	0.00130276
	PC 44:10	PC 22:5_22:5	C52H84NO8P	881.593	-3.92131	4.7	65915.5	67357.6	52658.7	47268.6	58300.1	9891.96	3.78396	4.29219	0.00506144
	PC 44:12	PC 22:6_22:6	C52H80NO8P	877.562	-2.45795	4.35	63582	76233.4	56109.1	79850	68943.6	11038.7	4.45432	5.07579	0.00598548
	PC 44:2	N/A	C52H100NO8P	897.718	1.49601	8.36	57958.8	58351	50639.8	49298.4	54062	4760.38	3.57307	3.98017	0.0046935
	PC 44:3	N/A	C52H98NO8P	895.701	-3.35714	7.78	59429.3	62053.2	50724.9	57854.1	57515.4	4847	3.79277	4.23442	0.00499331
	PC 44:4	N/A	C52H96NO8P	893.685	-2.74928	7.29	20863.9	21188.5	24652.3	20713.4	21854.5	1875.68	1.43792	1.60898	0.00189734
	PC 44:5	N/A	C52H94NO8P	891.674	-1.91438	6.8	16314.6	20795.3	14831.4	22962.4	18725.9	3795.22	1.2293	1.37865	0.00162573
	PC 44:6	N/A	C52H92NO8P	889.654	-2.76174	6.48	24450.5	24837.2	14851.9	21451.2	21397.7	4618.78	1.40151	1.57535	0.00185768
	PC 44:7	N/A	C52H90NO8P	887.637	-0.458519	5.92	46758.7	41509.3	21450.5	37284.6	36750.8	10911.6	2.40166	2.70568	0.00319059
PC detected additionally in negative mode
	PC 36:3	PC 16:0_20:3	C44H82NO8P	783.58	2.7987	5.32	1.44633e+06	1.2103e+06	963085	1.03788e+06	1.1644e+06	214573	N/A	N/A	34.9165
	PC 36:4	PC 18:1_18:3	C44H80NO8P	781.567	6.32451	5.15	849415	657347	703768	757833	742091	82495.5	N/A	N/A	22.2528
	PC 36:4	PC 18:2_18:2	C44H80NO8P	781.577	18.7356	5.34	34008.7	41697.8	20670.1	20231.6	29152	10527.8	N/A	N/A	0.874172
	PC 37:5	PC 17:1_20:4	C45H80NO8P	793.563	-2.71812	4.77	715638	537952	404286	534196	548018	127864	N/A	N/A	16.4332
	PC 38:6	PC 16:0_22:6	C46H80NO8P	805.561	-2.67763	5.01	134560	473697	958620	949957	629208	400105	N/A	N/A	18.8679
	PC 39:4	PC 18:0_21:4	C47H86NO8P	823.608	1.08425	5.5	264164	185546	223945	214135	221948	32518.5	N/A	N/A	6.65547
PC O detected in positive mode
Internal standard	15:0-18:1(d7) PC	N/A	C41H73D7NO8P	752.605	N/A	5.4	2.56311e+08	2.64157e+08	2.69748e+08	2.61837e+08	2.63013e+08	5.56688e+06	14609.1	19363.6	N/A
	PC O-28:0	N/A	C36H74NO7P	663.519	-0.43857	4.73	886328	944337	699413	731414	815373	118550	39.8308	60.0297	0.307161
	PC O-29:0	N/A	C37H76NO7P	677.535	-1.09515	5.08	176843	206806	192745	204160	195138	13638.1	9.73384	14.3665	0.073511
	PC O-29:1	N/A	C37H74NO7P	675.519	-0.430779	4.88	115766	111807	81170.3	121657	107600	18078.5	5.35129	7.92175	0.0405341
	PC O-30:0	PC O-16:0_14:0	C38H78NO7P	691.549	-2.30207	5.45	3.21115e+06	3.11856e+06	3.1863e+06	3.26599e+06	3.1955e+06	61151	162.694	235.26	1.20378
	PC O-30:1	N/A	C38H76NO7P	689.534	-2.09126	5.3	5.93497e+06	6.90824e+06	5.37466e+06	6.46443e+06	6.17057e+06	663196	313.25	454.292	2.32453
	PC O-31:0	PC O-15:0_16:0	C39H80NO7P	705.564	-4.16969	5.75	729420	1.07566e+06	1.41287e+06	794918	1.00322e+06	311670	52.1124	73.8591	0.377923
	PC O-31:1	N/A	C39H78NO7P	703.55	-2.26281	5.63	1.79857e+06	1.91694e+06	1.54307e+06	1.80889e+06	1.76687e+06	158510	91.5184	130.081	0.6656
	PC O-32:0	PC O-16:0_16:0	C40H82NO7P	719.584	-4.019	6.1	3.7226e+07	3.89334e+07	3.22124e+07	3.55765e+07	3.59871e+07	2.86545e+06	1906.5	2649.45	13.5568
	PC O-32:1	PC O-16:0_16:1	C40H80NO7P	717.566	3.84354	5.53	2.84271e+07	3.15652e+07	2.72036e+07	3.09025e+07	2.95246e+07	2.05381e+06	1559.75	2173.67	11.1223
	PC O-32:2	N/A	C40H78NO7P	715.55	-2.22486	5.47	2.68349e+06	2.59118e+06	2.65435e+06	2.98553e+06	2.72864e+06	175541	143.746	200.889	1.02791
	PC O-33:0	PC O-17:0_16:0	C41H84NO7P	733.599	1.98746	6.32	4.01363e+06	4.20127e+06	3.31936e+06	4.15055e+06	3.9212e+06	408982	211.781	288.688	1.47716
	PC O-33:1	PC O-17:0_16:1	C41H82NO7P	731.583	-3.95307	5.84	2.99126e+06	3.20004e+06	2.81203e+06	3.09193e+06	3.02381e+06	164932	162.865	222.62	1.13911
	PC O-34:0	N/A	C42H86NO7P	747.613	-1.19313	6.8	5.56524e+06	6.00378e+06	4.94383e+06	5.31296e+06	5.45645e+06	445265	300.329	401.717	2.05551
	PC O-34:1	PC O-16:0_18:1	C42H84NO7P	745.601	1.95548	6.16	9.26647e+07	9.70576e+07	8.25602e+07	8.92265e+07	9.03773e+07	6.11798e+06	4961.07	6653.78	34.0462
	PC O-34:2	PC O-18:1_16:1	C42H82NO7P	743.579	-3.88928	5.56	1.0294e+07	1.31389e+07	1.08036e+07	1.28474e+07	1.1771e+07	1.43144e+06	644.392	866.609	4.43428
	PC O-35:1	N/A	C43H86NO7P	759.616	2.5118	6.31	3.9096e+06	4.05052e+06	3.26896e+06	3.71524e+06	3.73608e+06	340402	208.939	275.059	1.40743
	PC O-35:2	PC O-19:1_16:1	C43H84NO7P	757.595	-4.80729	5.89	779617	1.32046e+06	1.07387e+06	1.28685e+06	1.1152e+06	248945	62.2014	82.1037	0.420109
	PC O-36:0	N/A	C44H90NO7P	775.644	-2.31033	7.47	141983	144652	119291	128809	133684	11833.7	7.63396	9.8421	0.0503602
	PC O-36:1	PC O-18:0_18:1	C44H88NO7P	773.63	0.204232	6.84	6.02307e+06	6.25902e+06	4.89567e+06	5.86008e+06	5.75946e+06	598696	328.038	424.025	2.16966
	PC O-36:2	PC O-18:1_18:1	C44H86NO7P	771.614	-0.378427	6.22	2.27446e+07	2.44571e+07	1.8655e+07	2.22928e+07	2.20374e+07	2.43998e+06	1251.9	1622.44	8.30174
	PC O-36:3	PC O-18:3_18:0	C44H84NO7P	769.595	1.89449	6.09	9.34978e+06	1.02896e+07	8.36708e+06	9.46439e+06	9.36772e+06	787588	530.769	689.674	3.52893
	PC O-36:5	PC O-16:0_20:5	C44H80NO7P	765.562	-6.84721	5.08	3.51243e+06	3.64687e+06	3.81831e+06	3.56126e+06	3.63472e+06	134416	204.862	267.596	1.36924
	PC O-38:0	N/A	C46H94NO7P	803.676	3.99165	8.12	58618.3	63978.8	54379.8	55951.5	58232.1	4211.71	3.44551	4.28718	0.0219367
	PC O-38:1	N/A	C46H92NO7P	801.667	7.80754	7.48	807805	957955	786003	889911	860418	78928.4	50.7824	63.346	0.32413
	PC O-38:2	N/A	C46H90NO7P	799.649	3.88672	6.85	402451	530792	381132	441133	438877	66117.9	25.8376	32.3111	0.16533
	PC O-38:3	N/A	C46H88NO7P	797.63	0.198087	6.54	172173	56008.1	28325.7	171280	106947	75651	6.28027	7.87366	0.0402881
	PC O-38:4	PC O-16:0_22:4	C46H86NO7P	795.61	-5.01751	5.88	1.92645e+06	1.92799e+06	1.56956e+06	1.76007e+06	1.79602e+06	170300	105.201	132.227	0.676582
	PC O-38:5	PC O-18:1_20:4	C46H84NO7P	793.599	1.8372	5.57	1.1408e+07	1.20269e+07	9.99147e+06	1.16129e+07	1.12598e+07	883861	657.871	828.972	4.2417
	PC O-38:6	PC O-16:0_22:6	C46H82NO7P	791.579	-3.65344	5.34	2.66497e+06	2.58782e+06	2.47029e+06	2.82827e+06	2.63784e+06	150082	153.728	194.204	0.993704
	PC O-40:1	N/A	C48H96NO7P	829.693	-2.94326	8.17	124899	133956	109816	131760	125108	10900	7.64209	9.21074	0.0471296
	PC O-40:2	N/A	C48H94NO7P	827.683	3.87591	7.77	337091	381873	342473	329668	347776	23329.3	21.1921	25.6041	0.131011
	PC O-40:4	PC O-18:1_22:3	C48H90NO7P	823.645	-1.08299	6.91	324223	211113	148219	307143	247675	82914.2	15.0186	18.2344	0.0933019
	PC O-40:5	N/A	C48H88NO7P	821.625	0.192301	6.22	1.0924e+06	1.26037e+06	986861	808565	1.03705e+06	189438	62.7311	76.35	0.390669
	PC O-40:6	N/A	C48H86NO7P	819.609	-5.1146	5.59	1.55453e+06	1.77412e+06	1.52359e+06	1.71525e+06	1.64187e+06	121788	99.0731	120.878	0.618512
	PC O-40:7	N/A	C48H84NO7P	817.593	-6.77839	5.5	725837	788941	758442	673095	736579	49549.1	44.337	54.2287	0.277478
	PC O-40:7	PC O-18:1_22:6	C48H84NO7P	817.596	1.78327	5.34	412965	818035	427151	503693	540461	189291	32.5322	39.79	0.203598
	PC O-40:8	N/A	C48H82NO7P	815.582	-3.54593	5.28	1.44373e+06	1.61214e+06	1.29438e+06	1.48759e+06	1.45946e+06	131152	87.6334	107.449	0.549796
	PC O-42:4	N/A	C50H94NO7P	851.677	3.76669	7.56	65097.8	84597.6	65632.2	78786.5	73528.5	9722.84	4.61042	5.41334	0.0276991
	PC O-42:6	N/A	C50H90NO7P	847.646	0.953229	6.69	250226	292855	224862	267029	258743	28593.1	16.147	19.0493	0.0974716
PE detected in negative mode
Internal standard	15:0-18:1(d7) PE	N/A	C38H67D7NO8P	710.562	N/A	5.53	7.03951e+06	6.7349e+06	6.08955e+06	6.33032e+06	6.54857e+06	421929	518.182	727.273	N/A
	PE 30:0	PE 14:0_16:0	C35H70NO8P	663.49	9.03262	5.15	202902	186984	144169	157033	172772	26929.9	12.7309	19.1878	0.240037
	PE 32:0	PE 16:0_16:0	C37H74NO8P	691.519	4.90662	5.81	582211	474883	449801	440951	486962	65105.5	37.3981	54.0811	0.67655
	PE 32:1	PE 16:0_16:1	C37H72NO8P	689.506	8.76433	5.25	2.2935e+06	2.08975e+06	1.68292e+06	1.88357e+06	1.98743e+06	263095	152.188	220.721	2.7612
	PE 32:2	PE 16:1_16:1	C37H70NO8P	687.484	-0.592014	4.7	506105	146073	171887	173863	249482	171550	19.0481	27.707	0.346613
	PE 33:1	PE 17:0_16:1	C38H74NO8P	703.518	4.11221	5.44	239621	199476	209140	205085	213330	17969.4	16.6678	23.6921	0.296386
	PE 34:0	PE 16:0_18:0	C39H78NO8P	719.558	15.6946	6.51	186005	170961	167783	189975	178681	10948.1	14.2789	19.844	0.248247
	PE 34:1	PE 16:0_18:1	C39H76NO8P	717.536	7.02827	5.89	9.29701e+06	7.99931e+06	7.40973e+06	7.58739e+06	8.07336e+06	852324	643.352	896.613	11.2166
	PE 34:2	PE 16:1_18:1	C39H74NO8P	715.518	4.32276	5.39	5.56253e+06	3.76512e+06	3.41725e+06	3.35625e+06	4.02529e+06	1.04053e+06	319.866	447.041	5.59245
	PE 34:3	PE 16:0_18:3	C39H72NO8P	713.501	1.46181	5.03	269888	194475	192387	178915	208916	41228.4	16.5545	23.2019	0.290253
	PE 34:3	PE 16:1_18:2	C39H72NO8P	713.499	-0.920813	5.02	238221	158536	192578	176786	191530	34093.8	15.1768	21.271	0.266099
	PE 35:1	PE 17:0_18:1	C40H78NO8P	731.554	4.77482	6.23	734382	645261	610543	643733	658480	53076.5	53.4983	73.1297	0.914846
	PE 35:2	PE 17:1_18:1	C40H76NO8P	729.531	-1.17473	5.64	849781	672429	647769	659640	707405	95449.9	57.3143	78.5631	0.982819
	PE 36:1	PE 18:0_18:1	C41H80NO8P	745.565	4.34974	6.58	1.06399e+07	9.09324e+06	8.65462e+06	8.71936e+06	9.27678e+06	929092	768.129	1030.26	12.8885
	PE 36:2	PE 18:1_18:1	C41H78NO8P	743.55	4.69776	5.95	1.57822e+07	1.34274e+07	1.24727e+07	1.28354e+07	1.36294e+07	1.48813e+06	1125.48	1513.66	18.9358
	PE 36:3	PE 18:1_18:2	C41H76NO8P	741.532	-1.15572	5.44	8.30725e+06	6.12898e+06	5.60474e+06	5.50284e+06	6.38595e+06	1.30991e+06	525.904	709.213	8.87219
	PE 36:4	PE 16:0_20:4	C41H74NO8P	739.517	2.96546	5.27	1.49508e+06	1.19693e+06	1.02896e+06	1.07142e+06	1.1981e+06	210437	98.3994	133.059	1.66456
	PE 36:5	PE 16:0_20:5	C41H72NO8P	737.501	0.600678	4.86	460747	309546	299109	281607	337752	82802.9	27.6638	37.5102	0.46925
	PE 36:6	PE 16:1_20:5	C41H70NO8P	735.494	8.28434	4.35	220939	92751.6	38836.2	54414.6	101735	82635.5	8.31002	11.2986	0.141344
	PE 37:2	PE 18:1_19:1	C42H80NO8P	757.57	10.3529	6.25	332691	295778	263841	290885	295799	28322.7	24.8868	32.8509	0.410962
	PE 38:1	N/A	C43H84NO8P	773.592	-1.23708	7.22	229227	185773	177790	193227	196504	22707.8	16.8824	21.8234	0.273009
	PE 38:2	PE 18:1_20:1	C43H82NO8P	771.582	2.84223	6.59	1.36437e+06	1.18557e+06	1.11672e+06	1.13645e+06	1.20078e+06	112840	102.895	133.356	1.66828
	PE 38:3	PE 18:0_20:3	C43H80NO8P	769.564	-2.80289	6.22	766869	649877	600845	599771	654341	78574.9	55.9242	72.6699	0.909095
	PE 38:4	PE 18:0_20:4	C43H78NO8P	767.552	4.55086	5.94	4.11248e+06	3.63697e+06	3.38151e+06	3.42886e+06	3.63995e+06	333985	310.281	404.247	5.0571
	PE 38:5	PE 18:0_20:5	C43H76NO8P	765.534	3.45251	5.48	3.06054e+06	2.24021e+06	2.07966e+06	2.00194e+06	2.34559e+06	486850	199.419	260.497	3.2588
	PE 38:5	PE 18:1_20:4	C43H76NO8P	765.529	-2.81765	5.37	5.23345e+06	4.04043e+06	3.66587e+06	3.83647e+06	4.19405e+06	709644	356.571	465.784	5.82693
	PE 38:6	PE 16:0_22:6	C43H74NO8P	763.518	3.92003	5.05	3.94633e+06	3.10431e+06	3.15171e+06	3.10788e+06	3.32756e+06	413078	282.16	369.553	4.62308
	PE 38:6	PE 18:1_20:5	C43H74NO8P	763.518	3.00321	5.07	2.80041e+06	2.03693e+06	2.08016e+06	2.06257e+06	2.24502e+06	370686	190.366	249.328	3.11907
	PE 39:3	PE 18:1_21:2	C44H82NO8P	783.578	2.7987	6.61	35886.8	32619.4	37209.8	34048.9	34941.2	2018.9	3.04068	3.88051	0.0485449
	PE 40:1	PE 22:0_18:1	C45H88NO8P	801.622	-3.81351	7.9	94946.8	76051.9	77322.7	75055.2	80844.1	9447.42	7.19729	8.97841	0.112319
	PE 40:4	PE 18:0_22:4	C45H82NO8P	795.579	2.75649	6.42	131123	86161.2	139814	122514	119903	23577.2	10.5941	13.3162	0.166585
	PE 40:5	PE 18:0_22:5	C45H80NO8P	793.566	5.34678	5.96	615953	514438	493756	521484	536408	54320.1	47.2748	59.5726	0.745248
	PE 40:6	PE 18:1_22:5	C45H78NO8P	791.549	2.64419	5.75	5.95595e+06	4.6479e+06	4.27264e+06	4.33429e+06	4.80269e+06	786197	422.195	533.379	6.67253
	PE 42:1	PE 24:0_18:1	C47H92NO8P	829.656	-0.550831	8.52	72827.9	52279.8	54928.1	53433.5	58367.3	9701.13	5.37797	6.48217	0.0810915
	PE 42:7	PE 20:1_22:6	C47H80NO8P	817.571	9.59315	5.78	211406	140109	110746	107067	142332	48364.5	12.9235	15.8071	0.197746
	PE 44:2	PE 18:1_26:1	C49H94NO8P	855.672	-1.99492	8.46	22325.4	14953.9	16972.2	20347.7	18649.8	3309.93	1.77228	2.07122	0.0259107
PE detected additionally in positive mode
	PE 32:1	PE 16:0_16:1	C37H72NO8P	689.505	0.642495	5.28	1.60704e+06	1.21275e+06	783135	1.09159e+06	1.17363e+06	340877	N/A	N/A	4.62393
	PE 32:2	PE 16:1_16:1	C37H70NO8P	687.491	8.86275	4.72	167236	140213	136530	138486	145616	14491.6	N/A	N/A	0.573707
	PE 36:1	PE 18:0_18:1	C41H80NO8P	745.563	-2.89312	6.62	1.30129e+07	1.28257e+07	1.03565e+07	1.19084e+07	1.20259e+07	1.21307e+06	N/A	N/A	47.3803
	PE 36:4	PE 16:0_20:4	C41H74NO8P	739.519	4.45292	5.31	1.85164e+06	1.87947e+06	1.54577e+06	1.76832e+06	1.7613e+06	151250	N/A	N/A	6.93927
	PE 38:4	N/A	C43H78NO8P	767.548	2.20573	5.98	9.12556e+06	9.60212e+06	7.48754e+06	9.29969e+06	8.87873e+06	948128	N/A	N/A	34.9809
	PE 38:6	N/A	C43H74NO8P	763.519	5.22976	5.12	1.13755e+06	1.20824e+06	1.01916e+06	1.12821e+06	1.12329e+06	78073.1	N/A	N/A	4.42561
	PE 40:2	N/A	C45H86NO8P	799.614	1.1168	7.29	309969	286652	248299	247759	273170	30551.9	N/A	N/A	1.07625
PE O detected in negative mode
Internal standard	15:0-18:1(d7) PE	N/A	C38H67D7NO8P	710.562	N/A	5.53	7.03951e+06	6.7349e+06	6.08955e+06	6.33032e+06	6.54857e+06	421929	518.182	727.273	N/A
	PE O-32:1	N/A	C37H74NO7P	675.524	-0.430779	6.16	373902	301866	300119	295155	317761	37535.6	23.8392	35.2899	0.366438
	PE O-32:2	PE O-16:1_16:1	C37H72NO7P	673.507	3.79804	5.55	1.33713e+06	1.13005e+06	1.04305e+06	1.09276e+06	1.15075e+06	129264	86.0742	127.8	1.32703
	PE O-33:2	PE O-16:1_17:1	C38H74NO7P	687.524	-0.42326	5.88	395702	319977	288109	312118	328976	46503.2	25.1191	36.5356	0.379372
	PE O-34:1	PE O-18:1_16:0	C39H78NO7P	703.556	6.40749	6.86	173809	185389	189860	153824	175720	16088.6	13.73	19.5152	0.202639
	PE O-34:2	PE O-16:1_18:1	C39H76NO7P	701.541	5.78445	6.22	1.2185e+07	1.0749e+07	1.01146e+07	1.03647e+07	1.08533e+07	925338	845.602	1205.35	12.5159
	PE O-34:3	PE O-16:1_18:2	C39H74NO7P	699.521	-0.415999	5.68	2.88587e+06	2.19291e+06	2.07525e+06	2.06189e+06	2.30398e+06	392368	178.991	255.876	2.65693
	PE O-35:2	PE O-17:1_18:1	C40H78NO7P	715.555	5.04226	6.57	725949	615613	571466	586227	624814	69875.9	49.6529	69.3907	0.720529
	PE O-35:5	PE O-15:1_20:4	C40H72NO7P	709.512	7.55175	5.24	92100.6	83298.3	71406.8	76912.4	80929.5	8892.38	6.37702	8.98789	0.0933271
	PE O-36:1	PE O-18:0_18:1	C41H82NO7P	731.58	-3.95307	6.91	363563	260230	287652	252032	290869	50799.4	23.6325	32.3034	0.335427
	PE O-36:2	PE O-18:1_18:1	C41H80NO7P	729.567	3.78032	6.91	3.03066e+06	2.45401e+06	2.40772e+06	2.42064e+06	2.57826e+06	302230	208.902	286.337	2.97322
	PE O-36:3	PE O-18:2_18:1	C41H78NO7P	727.555	-2.18816	6.27	7.2135e+06	6.35984e+06	5.87783e+06	6.06161e+06	6.3782e+06	591231	515.364	708.351	7.35527
	PE O-36:4	PE O-18:2_18:2	C41H76NO7P	725.539	4.21481	5.75	959843	801749	742543	664274	792102	125201	63.8253	87.9695	0.913445
	PE O-36:4	PE O-16:1_20:3	C41H76NO7P	725.539	4.21481	5.74	959843	801296	742343	775629	819778	96445.2	66.0553	91.0431	0.94536
	PE O-36:5	PE O-16:1_20:4	C41H74NO7P	723.525	6.50846	5.57	1.02505e+07	8.61621e+06	8.11655e+06	8.45096e+06	8.85855e+06	950954	711.815	983.816	10.2156
	PE O-36:6	PE O-16:1_20:5	C41H72NO7P	721.506	1.32778	5.14	7.7131e+06	5.52219e+06	5.00973e+06	5.20447e+06	5.86237e+06	1.25176e+06	469.747	651.065	6.76043
	PE O-37:5	PE O-17:1_20:4	C42H76NO7P	737.54	5.09535	5.79	777961	601238	565033	574142	629593	100100	51.5699	69.9216	0.726041
	PE O-38:3	N/A	C43H82NO7P	755.582	-3.82751	6.92	541267	451810	458170	419817	467766	51795.1	39.2519	51.9493	0.539423
	PE O-38:4	PE O-18:0_20:4	C43H80NO7P	753.569	3.65993	6.66	49355.2	141079	132225	140367	115757	44449.4	9.68767	12.8557	0.133489
	PE O-38:5	PE O-18:1_20:4	C43H78NO7P	751.556	5.8652	6.26	2.53845e+06	2.29749e+06	2.16682e+06	2.15356e+06	2.28908e+06	178482	191.062	254.221	2.63974
	PE O-38:5	PE O-16:1_22:4	C43H78NO7P	751.555	4.80074	6.25	2.55962e+06	2.33586e+06	2.19388e+06	1.95476e+06	2.26103e+06	253686	188.72	251.106	2.6074
	PE O-38:6	PE O-18:1_20:5	C43H76NO7P	749.541	6.48134	5.79	3.40823e+06	2.56067e+06	2.36297e+06	2.4609e+06	2.69819e+06	480191	224.605	299.657	3.11153
	PE O-38:6	PE O-16:1_22:5	C43H76NO7P	749.538	2.61228	5.61	7.83e+06	6.87132e+06	6.39202e+06	6.67106e+06	6.9411e+06	624348	577.794	770.867	8.00441
	PE O-38:7	PE O-16:1_22:6	C43H74NO7P	747.519	-0.389287	5.4	2.47659e+07	1.83708e+07	1.61179e+07	1.648e+07	1.89336e+07	4.01168e+06	1571.84	2102.74	21.8341
	PE O-39:7	PE O-17:1_22:6	C44H76NO7P	761.539	4.67214	5.74	251981	179558	177911	217026	206619	35225.1	17.4748	22.9467	0.238271
	PE O-40:6	PE O-18:2_22:4	C45H80NO7P	777.571	3.54696	6.27	501524	364265	500107	515519	470354	71066.9	40.6177	52.2367	0.542407
	PE O-40:8	PE O-18:2_22:6	C45H76NO7P	773.535	-1.34706	5.43	1.3639e+07	9.84846e+06	8.90108e+06	8.75745e+06	1.02865e+07	2.28679e+06	883.686	1142.4	11.8623
PG detected in negative mode
Internal standard	15:0-18:1(d7) PG	N/A	C39H68D7O10P	741.556	N/A	4.51	7.03742e+07	7.35365e+07	6.87888e+07	7.03896e+07	7.07723e+07	1.98996e+06	2645.45	3454.55	N/A
	PG 32:0	PG 16:0_16:0	C38H75O10P	722.508	0.293422	5.01	170022	163693	130796	142715	151807	18231.5	5.35379	7.41001	1.53793
	PG 32:1	PG 14:0_18:1	C38H73O10P	720.496	3.13951	4.35	302764	241937	209050	215016	242192	42840.3	8.51763	11.8219	2.45361
	PG 32:2	PG 16:1_16:1	C38H71O10P	718.48	2.10445	3.83	59302.9	40299.8	36767	23715.4	40021.3	14700.7	1.40357	1.95352	0.40545
	PG 34:1	PG 16:0_18:1	C40H77O10P	748.528	3.68992	4.64	6.80104e+06	76006.5	164554	142304	1.79598e+06	3.33692e+06	65.62	87.6654	18.1948
	PG 34:2	PG 16:1_18:1	C40H75O10P	746.511	0.283988	4.1	134108	278824	374259	253202	260098	98833.9	9.47766	12.6959	2.63501
	PG 36:1	PG 18:0_18:1	C42H81O10P	776.563	4.20059	5.02	4.71693e+06	554695	390368	491458	1.53836e+06	2.12012e+06	58.3127	75.0907	15.5849
	PG 36:2	PG 18:1_18:1	C42H79O10P	774.539	-1.4047	4.99	7.10147e+06	701774	450515	374666	2.15711e+06	3.29921e+06	81.5536	105.293	21.8533
	PG 36:3	PG 18:1_18:2	C42H77O10P	772.529	4.61085	4.65	1.24332e+06	1.11047e+06	996085	1.05788e+06	1.10194e+06	105211	41.5527	53.7879	11.1636
	PG 38:3	PG 18:1_20:2	C44H81O10P	800.552	-5.66855	4.95	74693.6	109792	83570.3	96032.4	91022.1	15270.4	3.55684	4.44298	0.922131
	PG 38:5	PG 18:1_20:4	C44H77O10P	796.531	5.72738	4.08	46298	31257.2	31811.1	33029.3	35598.9	7171.01	1.3841	1.73766	0.360647
	PG 38:6	PG 16:0_22:6	C44H75O10P	794.509	0.266831	3.75	139616	117883	110961	122414	122718	12210	4.75922	5.99014	1.24324
	PG 38:7	PG 16:1_22:6	C44H73O10P	792.492	-2.06689	3.71	70530	51516.5	41899.4	49219	53291.2	12202.2	2.06148	2.60126	0.539886
	PG 40:7	PG 18:1_22:6	C46H77O10P	820.527	2.39115	4.11	1.02288e+06	906213	840823	861785	907925	81341	36.3639	44.3178	9.19806
	PG 40:8	PG 18:2_22:6	C46H75O10P	818.512	0.259007	4.11	1.01637e+06	908943	854844	862191	910588	74482.2	36.381	44.4477	9.22503
	PG 44:12	PG 22:6_22:6	C50H75O10P	866.511	0.24466	3.67	552156	448380	417406	430829	462193	61301.6	19.549	22.5606	4.68241
PI detected in negative mode
Internal standard	15:0-18:1(d7) PI	N/A	C42H72D7O13P	829.573	N/A	4.37	1.01014e+07	9.3596e+06	8.5319e+06	9.01237e+06	9.25132e+06	660580	827.273	1000	N/A
	PI 34:1	PI 16:0_18:1	C43H81O13P	836.547	5.99731	4.75	4.04922e+06	3.2813e+06	3.05124e+06	3.18835e+06	3.39253e+06	447875	306.768	366.707	5.33409
	PI 36:5	PI 16:0_20:5	C45H77O13P	856.514	-0.213658	4	114753	93451.4	89476	90229.2	96977.4	11975.3	8.97845	10.4825	0.152478
	PI 38:6	PI 16:0_22:6	C47H79O13P	882.53	4.72281	4.04	536634	442108	412042	438341	457281	54566.2	43.6223	49.4287	0.718985
	PI 37:5	PI 17:1_20:4	C46H79O13P	870.532	4.78791	4.11	79649.8	73575.7	60052.5	55755.2	67258.3	11220.6	6.32888	7.27013	0.105751
	PI 39:2	PI 18:0_21:2	C48H89O13P	904.604	-4.51358	5.75	29056.6	118143	115563	149905	103167	51816.2	10.0878	11.1516	0.16221
	PI 39:3	PI 18:0_21:3	C48H87O13P	902.59	1.73612	5.41	1.79403e+06	592479	336389	512097	808750	665504	78.9043	87.4199	1.2716
	PI 40:5	PI 18:1_22:4	C49H85O13P	912.575	2.86772	5.04	218741	166267	1.02217e+06	756056	540808	417152	53.3467	58.4574	0.850315
	PI 40:8	PI 20:4_20:4	C49H79O13P	906.529	4.59777	3.92	42893	37499.2	35914.8	35166.1	37868.3	3488.17	3.71068	4.09328	0.0595404
	PI 30:1	N/A	C39H73O13P	780.479	1.43117	3.77	20383.3	9933.76	13895.1	16519.6	15182.9	4398.6	1.28089	1.64116	0.0238722
	PI 32:0	PI 16:0_16:0	C41H79O13P	810.53	5.14234	4.68	82833.4	55668.3	52338.2	73493	66083.2	14524.3	5.7897	7.14311	0.103903
	PI 32:1	PI 16:0_16:1	C41H77O13P	808.515	5.95787	4.24	452332	414916	360549	400001	406949	37966.4	35.5651	43.9882	0.639848
	PI 32:2	PI 16:1_16:1	C41H75O13P	806.5	6.28275	3.84	110656	70497.7	80542.8	84783.5	86620.1	17107.3	7.55125	9.36299	0.136193
	PI 34:2	PI 16:1_18:1	C43H79O13P	834.532	4.99445	4.28	2.88604e+06	2.42994e+06	2.30735e+06	2.37888e+06	2.50055e+06	261867	225.567	270.291	3.93163
	PI 34:3	PI 16:1_18:2	C43H77O13P	832.515	-0.219817	4	44261.2	41166.2	42301.5	48324	44013.2	3145.36	3.96069	4.7575	0.0692022
	PI 35:1	N/A	C44H83O13P	850.562	3.37073	5.02	313558	211203	1.15063e+06	1.07289e+06	687071	493189	63.1689	74.2673	1.08029
	PI 35:2	PI 17:1_18:1	C44H81O13P	848.545	4.38046	4.52	414145	318716	304350	305132	335586	52786.5	30.7804	36.2744	0.527643
	PI 36:1	PI 18:0_18:1	C45H85O13P	864.577	4.53056	5.39	1.24813e+07	1.34132e+07	5.22389e+06	6.87662e+06	9.49877e+06	4.05664e+06	887.702	1026.75	14.935
	PI 36:2	N/A	C45H83O13P	862.565	9.58429	4.8	1.23461e+07	1.02713e+07	9.85295e+06	1.04567e+07	1.07318e+07	1.10546e+06	1000.6	1160.03	16.8736
	PI 36:3	PI 18:1_18:2	C45H81O13P	860.547	6.52729	4.48	579348	490717	453536	458190	495448	58328.1	46.0859	53.5542	0.778995
	PI 36:4	PI 16:0_20:4	C45H79O13P	858.53	4.85483	4.27	950034	772597	750955	754346	806983	95839.6	74.8886	87.2289	1.26882
	PI 36:5	PI 16:1_20:4	C45H77O13P	856.509	-0.213658	4	112768	91642.1	83469.2	89909.5	94447.3	12710.1	8.74415	10.2091	0.1485
	PI 37:2	PI 18:0_19:2	C46H85O13P	876.58	8.00504	5.05	85723.8	287343	177318	193442	185957	82576.1	17.6197	20.1005	0.29238
	PI 37:2	PI 18:1_19:1	C46H85O13P	876.574	-3.17487	5.03	85778.1	285689	950973	582800	476310	376606	45.1309	51.4856	0.748905
	PI 37:3	PI 18:1_19:2	C46H83O13P	874.563	3.27823	4.9	168698	144883	128854	155113	149387	16808.5	14.1221	16.1477	0.234882
	PI 37:4	PI 17:0_20:4	C46H81O13P	872.548	7.6982	4.55	193620	166167	136268	154879	162734	23999.3	15.3484	17.5903	0.255867
	PI 38:1	PI 18:0_20:1	C47H89O13P	892.607	3.38	6	16644.8	207880	139222	126145	122473	79136.8	11.8167	13.2384	0.192565
	PI 38:2	PI 18:0_20:2	C47H87O13P	890.59	1.75951	5.33	7.98329e+06	1.20659e+06	1.93079e+06	2.51959e+06	3.41006e+06	3.09574e+06	328.274	368.603	5.36166
	PI 38:3	N/A	C47H85O13P	888.582	8.12201	5.21	1.2607e+06	872502	831720	843107	952007	206510	91.4394	102.905	1.49684
	PI 38:3	PI 18:0_20:3	C47H85O13P	888.576	3.62041	5.03	2.93597e+06	2.19605e+06	1.37746e+07	1.02601e+07	7.29166e+06	5.65027e+06	700.353	788.175	11.4647
	PI 38:4	PI 18:0_20:4	C47H83O13P	886.564	3.23386	4.8	1.23738e+07	1.04302e+07	9.65984e+06	1.04317e+07	1.07239e+07	1.15848e+06	1027.68	1159.17	16.8612
	PI 38:5	PI 18:1_20:4	C47H81O13P	884.546	4.65439	4.32	5.88928e+06	5.09634e+06	4.78279e+06	4.83337e+06	5.15044e+06	511372	492.449	556.725	8.09807
	PI 38:6	PI 18:1_20:5	C47H79O13P	882.529	4.72281	4.05	508413	451725	424861	437860	455715	36804.7	43.4728	49.2594	0.716522
	PI 39:3	PI 18:1_21:2	C48H87O13P	902.595	7.38653	5.39	1.80902e+06	592473	336823	508404	811679	673349	79.1906	87.7365	1.27621
	PI 40:5	PI 18:0_22:5	C49H85O13P	912.576	3.30604	4.83	2.05719e+06	1.97785e+06	1.68339e+06	1.81772e+06	1.88404e+06	166771	185.847	203.651	2.96228
	PI 40:7	N/A	C49H81O13P	908.545	-1.63229	4.21	632634	548521	505030	515518	550426	57853.9	54.0557	59.497	0.865437
PI detected additionally in positive mode
	PI 32:1	N/A	C41H77O13P	808.502	-9.62635	4.5	261040	230073	165989	235411	223128	40419.9	N/A	N/A	1.81588
	PI 34:1	N/A	C43H81O13P	836.539	-1.77277	4.84	1.25432e+06	1.15736e+06	985151	1.14789e+06	1.13618e+06	111582	N/A	N/A	9.24658
	PI 36:2	N/A	C45H83O13P	862.556	3.32384	4.93	3.51444e+06	3.33417e+06	2.93258e+06	3.41163e+06	3.2982e+06	254688	N/A	N/A	26.8418
	PI 36:4	N/A	C45H79O13P	858.525	-0.619667	4.35	200329	244494	189973	211232	211507	23642.1	N/A	N/A	1.72131
	PI 38:1	N/A	C47H89O13P	892.611	6.62892	5.89	182505	120013	135987	143466	145493	26543.1	N/A	N/A	1.18406
	PI 38:2	N/A	C47H87O13P	890.587	1.75951	5.56	384582	483384	436588	456226	440195	41745.5	N/A	N/A	3.58244
	PI 38:3	N/A	C47H85O13P	888.572	-3.13199	5.14	415534	285630	308419	298675	327065	59714	N/A	N/A	2.66175
	PI 38:4	N/A	C47H83O13P	886.557	3.23386	4.91	4.53502e+06	4.38953e+06	3.67434e+06	4.06391e+06	4.1657e+06	382225	N/A	N/A	33.9017
	PI 38:5	N/A	C47H81O13P	884.543	-1.67657	4.4	1.29209e+06	1.21501e+06	989808	1.16171e+06	1.16466e+06	128264	N/A	N/A	9.47832
	PI 38:6	N/A	C47H79O13P	882.526	4.72281	4.08	87438.7	103294	106634	81805.6	94793.2	12045	N/A	N/A	0.771455
	PI 40:5	N/A	C49H85O13P	912.572	-3.04962	4.94	644063	651038	678904	617236	647810	25338.3	N/A	N/A	5.27207
	PI 40:6	N/A	C49H83O13P	910.557	3.14862	4.75	431384	458472	462469	379061	432847	38423.6	N/A	N/A	3.52263
PI O detected in negative mode
Internal standard	15:0-18:1(d7) PI	N/A	C42H72D7O13P	829.573	N/A	4.37	1.01014e+07	9.3596e+06	8.5319e+06	9.01237e+06	9.25132e+06	660580	827.273	1000	N/A
	PI O-38:5	PI O-18:1_20:4	C47H83O12P	870.566	4.22945	4.58	31452.1	45373.7	26009.1	31352	33546.7	8284.48	3.15681	3.62615	100
D-PIP detected in positive mode
	PIP 36:1	PIP 18:0_18:1	C47H85O16P2	986.582		5.9	N/A	N/A	N/A	N/A	19596.9	3476.77	N/A	N/A	25.481
	PIP 36:2	PIP 18:0_18:2	C47H83O16P2	984.562		5.9	N/A	N/A	N/A	N/A	12456.3	2345.65	N/A	N/A	16.1963
	PIP 38:2	PIP 18:0_20:2	C49H87O16P2	1012.59		6	N/A	N/A	N/A	N/A	4857.33	408.879	N/A	N/A	6.31578
	PIP 38:4	PIP 18:0_20:4	C49H83O16P2	1008.56		6.3	N/A	N/A	N/A	N/A	33142.2	7524.53	N/A	N/A	43.0934
	PIP 40:4	PIP 18:0_22:4	C51H87O16P2	1036.62		6.5	N/A	N/A	N/A	N/A	6855.1	643.543	N/A	N/A	8.91339
D-PIP2 detected in positive mode
	PIP2 36:1	PIP2 18:0_18:1	C47H85O19P3	1094.58		6.4	N/A	N/A	N/A	N/A	76479.4	4235.65	N/A	N/A	58.4701
	PIP2 36:2	PIP2 18:0_18:2	C47H83O19P3	1092.57		6.3	N/A	N/A	N/A	N/A	27799.4	3743.75	N/A	N/A	21.2532
	PIP2 38:2	PIP2 18:0_20:2	C49H87O19P3	1120.59		6.4	N/A	N/A	N/A	N/A	11802.2	1349.79	N/A	N/A	9.02301
	PIP2 38:3	PIP2 18:0_20:3	C49H85O19P3	1118.58		6.3	N/A	N/A	N/A	N/A	14719.9	2358.99	N/A	N/A	11.2537
PS detected in negative mode
Internal standard	15:0-18:1(d7) PS	N/A	C39H67D7NO10P	754.552	N/A	4.42	4.0844e+06	3.33127e+06	3.14357e+06	3.26117e+06	3.4551e+06	426620	381.818	454.545	N/A
	PS 34:1	PS 16:0_18:1	C40H76NO10P	761.525	-0.902142	4.79	3.25929e+06	2.18441e+06	2.11993e+06	2.1088e+06	2.41811e+06	561776	242.257	318.121	11.4422
	PS 34:2	PS 16:1_18:1	C40H74NO10P	759.507	2.18958	4.38	531618	377948	335289	331629	394121	94045.3	39.3802	51.8497	1.86494
	PS 34:4	PS 16:1_18:3	C40H70NO10P	755.475	1.93653	4.27	78646.6	56788	55626.9	65475.5	64134.3	10626.2	6.37421	8.43736	0.303477
	PS 36:1	PS 18:0_18:1	C42H80NO10P	789.553	-2.51662	5.4	2.05699e+07	6.0652e+06	1.14725e+07	1.27602e+07	1.2717e+07	5.98513e+06	1320.93	1673.01	60.1753
	PS 36:2	PS 18:1_18:1	C42H78NO10P	787.535	-1.44374	4.87	2.65169e+06	2.27735e+06	1.91372e+06	1.82139e+06	2.16604e+06	378898	224.415	284.959	10.2495
	PS 36:4	PS 16:0_20:4	C42H74NO10P	783.506	1.86725	4.84	348982	209269	241479	238997	259682	61305.5	26.7671	34.1632	1.22879
	PS 38:2	PS 18:1_20:1	C44H82NO10P	815.572	2.89737	5.67	200082	266424	204366	226399	224318	30346.5	24.0682	29.5108	1.06145
	PS 38:3	PS 18:0_20:3	C44H80NO10P	813.557	6.28479	5.12	428653	472989	604037	592224	524476	87087.4	56.1345	68.9989	2.48177
	PS 38:4	PS 18:0_20:4	C44H78NO10P	811.537	0.816969	4.97	250576	324838	300890	333205	302377	37150.3	32.283	39.78	1.43082
	PS 38:5	PS 16:0_22:5	C44H76NO10P	809.52	-0.84865	4.62	345096	47171.5	23574	31917.7	111940	155744	11.9214	14.7265	0.529688
	PS 40:2	PS 18:1_22:1	C46H86NO10P	843.605	1.26008	6.11	14261.5	340530	348382	321668	256210	161688	28.4349	33.7065	1.21236
	PS 40:4	PS 18:0_22:4	C46H82NO10P	839.568	2.81454	5.4	93208.1	129735	45208.1	37185	76333.9	43350.6	8.43122	10.0423	0.361204
	PS 40:5	PS 18:0_22:5	C46H80NO10P	837.552	-2.37239	4.91	252936	339591	163469	197431	238357	76906.7	26.2637	31.3577	1.12788
	PS 42:2	PS 18:1_24:1	C48H90NO10P	871.637	7.41484	6.62	35329.5	153206	139716	145742	118498	55719.6	13.5882	15.5893	0.560721
	PS 44:3	N/A	C50H92NO10P	897.645	-0.98814	6.12	26678.3	22774.1	27934	21194.6	24645.2	3181.07	2.91041	3.24227	0.116619
	PS 44:6	PS 18:0_26:6	C50H86NO10P	891.596	1.19224	5.05	3.64927e+06	310559	531669	456413	1.23698e+06	1.61081e+06	145.093	162.734	5.85325
PS detected additionally in positive mode
	PS 34:1	PS 18:0_16:1	C40H76NO10P	761.521	-0.902142	4.96	4.82991e+06	4.60028e+06	4.21636e+06	4.26748e+06	4.47851e+06	289579	N/A	N/A	27.4672
	PS 34:2	N/A	C40H74NO10P	759.508	3.2429	4.45	404308	383845	314248	358565	365241	38803.9	N/A	N/A	2.24006
	PS 36:1	PS 18:0_18:1	C42H80NO10P	789.548	-2.51662	5.52	6.80302e+06	7.31102e+06	6.98647e+06	6.76143e+06	6.96548e+06	250244	N/A	N/A	42.72
	PS 36:2	PS 18:1_18:1	C42H78NO10P	787.536	-0.046982	4.97	2.63357e+06	2.39527e+06	2.48461e+06	3.2486e+06	2.69051e+06	384826	N/A	N/A	16.5012
	PS 40:2	N/A	C46H86NO10P	843.6	1.26008	6.21	736713	712106	603760	571596	656044	80654.6	N/A	N/A	4.02358
	PS 40:4	N/A	C46H82NO10P	839.573	2.81454	5.88	72316.8	80984.1	87904.8	94652.5	83964.6	9562.3	N/A	N/A	0.514963
	PS 40:6	N/A	C46H78NO10P	835.536	-0.163967	4.83	973645	887688	735868	898576	873944	99667.4	N/A	N/A	5.35999
	PS 42:2	N/A	C48H90NO10P	871.635	-0.271904	6.82	206241	206138	167360	185304	191261	18730.1	N/A	N/A	1.17302
PS O detected in negative mode
Internal standard	15:0-18:1(d7) PS	N/A	C39H67D7NO10P	754.552	N/A	4.42	4.0844e+06	3.33127e+06	3.14357e+06	3.26117e+06	3.4551e+06	426620	381.818	454.545	N/A
	PS O-38:1	N/A	C44H86NO9P	803.602	-2.14285	5.58	446731	312970	407059	457043	405951	65625.6	42.9171	53.4059	100
SM detected in positive mode
Internal standard	d18:1-18:1(d9) SM	N/A	C41H72D9N2O6P	737.638	N/A	5.03	1.3033e+08	1.39476e+08	1.40728e+08	1.40453e+08	1.37747e+08	4.97378e+06	2809.09	2066.69	N/A
	SM 30:1;O2	N/A	C35H71N2O6P	646.504	-1.04562	3.75	48502.2	24472.8	35182.2	23821.4	32994.7	11576.4	0.320043	0.495036	0.0179928
	SM 32:0;O2	N/A	C37H77N2O6P	676.552	-2.84679	4.53	208872	189672	154760	190733	186009	22619.7	1.88812	2.7908	0.101436
	SM 32:1;O2	N/A	C37H75N2O6P	674.537	0.33208	4.32	1.99883e+06	1.85362e+06	1.49211e+06	2.0053e+06	1.83747e+06	240649	18.5959	27.5685	1.00202
	SM 32:2;O2	N/A	C37H73N2O6P	672.519	-0.930826	3.85	45818.4	57499.2	44449.3	51647.9	49853.7	5976.7	0.503031	0.747981	0.0271865
	SM 33:1;O2	N/A	C38H77N2O6P	688.553	-2.79718	4.62	2.23125e+06	2.00112e+06	1.63998e+06	2.73913e+06	2.15287e+06	460406	22.2407	32.3006	1.17402
	SM 34:0;O2	N/A	C39H81N2O6P	704.584	1.52431	5.18	2.28101e+06	2.36746e+06	2.14744e+06	2.40005e+06	2.29899e+06	112831	24.3032	34.493	1.2537
	SM 34:1;O2	SM 18:1;O2/16:0	C39H79N2O6P	702.563	-6.37092	4.96	5.44088e+07	5.65118e+07	4.79898e+07	5.05088e+07	5.23548e+07	3.82799e+06	551.868	785.506	28.5504
	SM 34:2;O2	SM 14:1;O2/20:1	C39H77N2O6P	700.554	-2.74926	4.41	2.5409e+06	2.43443e+06	1.80622e+06	2.09104e+06	2.21815e+06	335055	23.3144	33.28	1.20961
	SM 35:1;O2	N/A	C40H81N2O6P	716.576	-4.50192	5.28	1.05331e+06	1.08768e+06	821529	1.00773e+06	992564	118632	10.6712	14.8919	0.54127
	SM 36:1;O2	N/A	C41H83N2O6P	730.598	1.53846	5.62	9.79643e+06	1.0771e+07	8.57131e+06	9.66317e+06	9.70047e+06	900297	106.332	145.541	5.28992
	SM 36:2;O2	N/A	C41H81N2O6P	728.581	-4.42777	5.07	905491	1.01698e+06	1.00705e+06	1.04684e+06	994091	61440	10.8667	14.9149	0.542104
	SM 40:0;O2	N/A	C45H93N2O6P	788.673	-5.73872	7.29	153065	190297	130423	158038	157956	24684.3	1.86907	2.36989	0.0861374
	SM 40:1;O2	N/A	C45H91N2O6P	786.66	-1.87628	7.04	1.04015e+07	1.03705e+07	8.5879e+06	9.51608e+06	9.71898e+06	858445	114.71	145.819	5.30001
	SM 40:2;O2	N/A	C45H89N2O6P	784.643	-3.34546	6.32	1.35181e+07	1.37512e+07	1.06229e+07	1.22883e+07	1.25451e+07	1.43322e+06	147.686	188.221	6.84118
	SM 41:1;O2	N/A	C46H93N2O6P	800.676	3.58946	7.38	1.41408e+06	1.41069e+06	1.28288e+06	1.30271e+06	1.35259e+06	69532.9	16.2486	20.2936	0.737602
	SM 41:2;O2	N/A	C46H91N2O6P	798.66	-1.84809	6.66	5.07109e+06	5.13889e+06	3.90376e+06	4.76576e+06	4.71988e+06	567766	56.5569	70.8148	2.57387
	SM 42:1;O2	N/A	C47H95N2O6P	814.692	-3.40742	7.72	5.12952e+06	4.97305e+06	4.34724e+06	4.58869e+06	4.75963e+06	356674	58.1781	71.4112	2.59555
	SM 42:2;O2	SM 18:1;O2/24:1	C47H93N2O6P	812.678	3.53646	7.01	6.83669e+07	6.88888e+07	5.59454e+07	6.35726e+07	6.41934e+07	5.99663e+06	782.712	963.127	35.0063
	SM 42:3;O2	N/A	C47H91N2O6P	810.659	-1.82073	6.42	1.36247e+07	1.32997e+07	1.04805e+07	1.21822e+07	1.23968e+07	1.41904e+06	150.779	185.995	6.76027
	SM 43:2;O2	N/A	C48H95N2O6P	826.689	-3.35796	7.33	447686	472362	396478	441057	439396	31623.8	5.44994	6.59249	0.239614
	SM 44:2;O2	N/A	C49H97N2O6P	840.706	1.87223	7.67	278985	284709	260249	274696	274660	10446.2	3.46443	4.12086	0.149779
SM detected additionally in negative mode
	SM 41:1;O2	N/A	C46H93N2O6P	800.677	3.58946	7.39	319447	229153	272301	245601	266626	39448.4	N/A	N/A	100
TAG detected in positive mode
Internal standard	15:0-18:1(d7)-15:0 TAG	N/A	C51H89D7O6	811.764	N/A	10.69	1.46112e+08	1.63224e+08	1.58779e+08	1.55878e+08	1.55998e+08	7.24989e+06	5209.09	6454.55	N/A
	TG 48:3	TG 14:0_16:1_18:2	C51H92O6	800.688	-1.98579	9.91	712089	609615	758100	660483	685072	64191	22.6958	28.3453	0.334584
	TG 50:1	TG 16:0_16:0_18:1	C53H100O6	832.75	-2.87	11.14	3.69361e+07	3.37706e+07	4.1178e+07	3.98347e+07	3.79298e+07	3.28966e+06	1306.9	1569.37	18.5247
	TG 50:2	TG 16:0_16:1_18:1	C53H98O6	830.736	-0.889572	10.77	2.54579e+07	2.26619e+07	2.46681e+07	2.58349e+07	2.46557e+07	1.41532e+06	847.473	1020.15	12.0417
	TG 50:3	TG 16:1_16:1_18:1	C53H96O6	828.719	-1.67728	10.37	5.89998e+06	5.50287e+06	6.17014e+06	5.98048e+06	5.88837e+06	280845	201.905	243.636	2.87584
	TG 50:4	N/A	C53H94O6	826.703	-2.10474	9.97	439611	375508	510262	437535	440729	55075.8	15.0753	18.2355	0.215249
	TG 51:1	TG 16:0_17:0_18:1	C54H102O6	846.765	-2.64535	11.32	5.86305e+06	5.12876e+06	6.03788e+06	6.0021e+06	5.75795e+06	426181	201.733	238.239	2.81214
	TG 51:2	TG 16:0_17:1_18:1	C54H100O6	844.75	-2.35572	10.97	6.59112e+06	6.11809e+06	7.24768e+06	6.9576e+06	6.72862e+06	487684	235.18	278.402	3.28621
	TG 51:3	N/A	C54H98O6	842.732	-5.62335	10.6	1.26286e+06	1.23962e+06	1.3697e+06	1.31825e+06	1.29761e+06	58289.9	45.2458	53.6895	0.633743
	TG 52:1	TG 16:0_18:0_18:1	C55H104O6	860.782	-1.38246	11.55	1.90295e+07	1.53431e+07	1.87038e+07	1.76115e+07	1.7672e+07	1.66681e+06	629.396	731.191	8.63087
	TG 52:2	TG 16:0_18:1_18:1	C55H102O6	858.766	-2.14261	11.12	7.38398e+06	8.41581e+06	8.37316e+06	8.01563e+06	8.04715e+06	477141	285.932	332.957	3.93017
	TG 52:4	TG 16:1_18:1_18:2	C55H98O6	854.733	-3.90647	10.42	2.68672e+06	2.47492e+06	2.91653e+06	2.68085e+06	2.68976e+06	180435	95.1237	111.291	1.31366
	TG 52:5	N/A	C55H96O6	852.72	-0.926446	10.17	941141	895702	1.03132e+06	975449	960902	57187.8	33.9025	39.758	0.469298
	TG 52:6	N/A	C55H94O6	850.704	-0.752317	9.98	316858	316343	380569	345998	339942	30424.8	11.9655	14.0653	0.166025
	TG 53:3	TG 17:1_18:1_18:1	C56H102O6	870.706	-70.6733	11.11	462037	497573	531218	465696	489131	32279	17.6215	20.2382	0.238888
	TG 54:2	TG 16:0_18:1_20:1	C57H106O6	886.798	-1.62382	11.54	3.26217e+07	2.83794e+07	3.16212e+07	3.04135e+07	3.0759e+07	1.82528e+06	1128.6	1272.67	15.0225
	TG 54:3	TG 18:1_18:1_18:1	C57H104O6	884.783	-0.214742	11.11	5.49291e+06	5.56082e+06	6.51286e+06	5.86716e+06	5.85844e+06	465663	214.469	242.397	2.86122
	TG 54:5	TG 16:0_18:1_20:4	C57H100O6	880.693	-67.3175	10.55	135769	144703	152444	138353	142817	7435.06	5.20416	5.90917	0.069751
	TG 54:6	TG 16:0_16:0_22:6	C57H98O6	878.736	-0.84098	10.18	1.7821e+06	1.67088e+06	1.87281e+06	1.80669e+06	1.78312e+06	84061.6	64.8313	73.7779	0.870863
	TG 54:6	TG 16:0_18:1_20:5	C57H98O6	878.736	-0.271981	10.15	2.1121e+06	2.05537e+06	2.22948e+06	2.10758e+06	2.12613e+06	73549.9	77.3026	87.9703	1.03839
	TG 54:7	TG 16:0_16:1_22:6	C57H96O6	876.72	-0.558901	9.96	1.23661e+06	1.25087e+06	1.41104e+06	1.30939e+06	1.30198e+06	79232.8	47.2291	53.8702	0.635876
	TG 55:2	N/A	C58H108O6	900.813	-2.20911	11.69	1.68514e+06	1.48906e+06	1.82116e+06	1.66273e+06	1.66452e+06	136323	62.0396	68.8708	0.81294
	TG 55:3	N/A	C58H106O6	898.798	-1.49088	11.33	3.77194e+06	3.3631e+06	3.65866e+06	3.86033e+06	3.66351e+06	216612	136.24	151.58	1.78923
	TG 55:5	N/A	C58H102O6	894.763	-4.96218	10.75	336262	285159	359808	361632	335715	35629.6	12.4287	13.8905	0.163961
	TG 55:7	TG 16:0_17:1_22:6	C58H98O6	890.737	0.405283	10.21	197597	180489	205353	190419	193465	10583.6	7.13012	8.00474	0.0944868
	TG 56:2	N/A	C59H110O6	914.83	-0.590273	11.84	4.09023e+06	3.99686e+06	4.70199e+06	4.41582e+06	4.30122e+06	321922	162.809	177.966	2.10069
	TG 56:4	TG 16:0_18:1_22:3	C59H106O6	910.797	-2.0202	11.25	2.2432e+06	2.25153e+06	2.60258e+06	2.58038e+06	2.41942e+06	198911	91.1756	100.105	1.18163
	TG 56:4	TG 18:2_18:2_20:0	C59H106O6	910.796	-3.22793	11.21	2.07593e+06	2.32933e+06	2.60258e+06	2.55611e+06	2.39099e+06	241591	90.1039	98.9288	1.16774
	TG 56:5	TG 16:0_18:1_22:4	C59H104O6	908.782	-0.979331	11.03	1.25121e+06	1.06412e+06	1.27813e+06	1.30812e+06	1.2254e+06	109999	46.0768	50.7017	0.598476
	TG 56:6	TG 16:0_18:0_22:6	C59H102O6	906.768	-0.154395	10.65	4.64217e+06	4.5136e+06	4.70855e+06	4.83369e+06	4.6745e+06	133462	175.379	193.411	2.28299
	TG 56:6	TG 16:0_18:1_22:5	C59H102O6	906.776	9.44013	10.64	73308.2	81930.9	80615.1	77845.5	78424.9	3812.49	2.94239	3.24489	0.0383022
	TG 56:8	TG 16:0_18:2_22:6	C59H98O6	902.737	0.399895	10.01	1.43081e+06	1.4944e+06	1.6385e+06	1.5359e+06	1.5249e+06	87197.8	56.9572	63.094	0.744752
	TG 57:6	N/A	C60H104O6	920.78	-3.13863	10.83	384845	364848	401452	419819	392741	23448.5	14.9626	16.2499	0.191812
	TG 57:7	TG 17:1_18:1_22:5	C60H102O6	918.767	-0.370061	10.41	199661	219398	304920	230331	238577	46013.2	9.06944	9.87131	0.11652
	TG 57:8	TG 17:1_18:1_22:6	C60H100O6	916.752	-0.425415	10.23	196509	183924	216109	197879	198605	13251.6	7.53335	8.21744	0.0969974
	TG 58:11	TG 14:0_22:5_22:6	C61H96O6	924.721	0.87594	9.41	24225.5	22469.4	29661.6	27937.5	26073.5	3304.2	0.997599	1.07881	0.0127341
	TG 58:3	TG 18:1_18:1_22:1	C61H112O6	940.846	-0.095659	11.84	3.01422e+06	2.83226e+06	3.29376e+06	3.16449e+06	3.07618e+06	198729	119.75	127.279	1.50239
	TG 58:6	N/A	C61H106O6	934.797	-2.61019	11.51	3.26834e+06	3.4504e+06	3.34411e+06	3.83638e+06	3.47481e+06	252352	134.398	143.773	1.69707
	TG 58:7	TG 18:0_18:1_22:6	C61H104O6	932.782	-1.70458	10.64	3.20422e+06	2.89728e+06	3.35478e+06	3.39425e+06	3.21263e+06	225616	123.99	132.925	1.56903
	TG 58:7	TG 18:0_18:2_22:5	C61H104O6	932.779	-4.70634	11.034	626646	641625	635572	500737	601145	67220.9	23.2008	24.8728	0.293595
	TG 58:7	TG 18:1_18:1_22:5	C61H104O6	932.782	-1.27575	10.65	3.30803e+06	2.89703e+06	3.35376e+06	3.39333e+06	3.23804e+06	229997	124.971	133.976	1.58143
	TG 58:8	TG 18:1_18:1_22:6	C61H102O6	930.769	1.13885	10.43	4.32348e+06	3.72305e+06	4.54835e+06	4.59692e+06	4.29795e+06	401351	165.519	177.831	2.09909
	TG 58:9	TG 16:0_20:4_22:5	C61H100O6	928.754	1.73351	10.08	771429	788141	888669	802777	812754	52205.3	31.2324	33.6283	0.396943
	TG 58:9	TG 18:3_18:1_22:5	C61H100O6	928.754	1.62584	10.08	809758	827415	908991	841008	846793	43394.2	32.5404	35.0367	0.413568
	TG 60:10	TG 18:1_20:4_22:5	C63H102O6	954.769	0.900743	10.13	449565	427552	471390	444712	448305	18056.4	17.7099	18.5489	0.218949
	TG 60:11	TG 18:1_20:4_22:6	C63H100O6	952.751	-1.24901	9.94	434049	364089	464550	376811	409875	47481.2	16.1576	16.9589	0.20018
	TG 60:12	TG 18:1_20:5_22:6	C63H98O6	950.736	-0.566929	9.71	105412	127097	122024	123996	119632	9707.56	4.70601	4.94987	0.0584275
	TG 60:6	N/A	C63H110O6	962.829	-1.18401	11.31	665302	576969	652302	639038	633403	39120.5	25.2333	26.2075	0.309349
	TG 60:6	TG 18:0_18:1_24:5	C63H110O6	962.826	-3.98824	11.86	918626	1.15171e+06	1.02537e+06	1.14789e+06	1.0609e+06	111530	42.2636	43.8954	0.518135
	TG 60:7	N/A	C63H108O6	960.813	-1.65485	11.02	1.09369e+06	963931	1.18326e+06	1.08881e+06	1.08243e+06	90143.1	43.0311	44.7861	0.528649
	TG 60:8	N/A	C63H106O6	958.799	0.271173	10.85	542033	503660	577465	542722	541470	30150.3	21.4807	22.4037	0.26445
	TG 60:8	N/A	C63H106O6	958.796	-2.96204	11.32	377858	451697	403942	309487	385746	59324.6	15.3029	15.9605	0.188396
	TG 60:9	N/A	C63H104O6	956.784	0.951104	10.48	667782	565752	883560	614247	682835	140154	27.0318	28.2528	0.333492
	TG 62:10	TG 18:1_22:4_22:5	C65H106O6	982.799	0.06105	10.45	178679	189789	201001	204402	193468	11670	7.86718	8.00487	0.0944883
	TG 62:11	TG 18:1_22:4_22:6	C65H104O6	980.782	-1.31527	10.09	140071	142395	164785	148685	148984	11145.1	6.04586	6.16432	0.0727628
	TG 62:12	TG 18:1_22:5_22:6	C65H102O6	978.766	-1.36907	9.95	324551	254922	348538	257715	296432	47356.1	12.0046	12.2651	0.144775
	TG 62:13	TG 18:1_22:6_22:6	C65H100O6	976.75	-2.44688	9.73	136169	154133	152082	148388	147693	8042.16	5.96883	6.11091	0.0721323
	TG 62:9	N/A	C65H108O6	984.814	-0.599098	10.81	173294	122995	181662	159905	159464	25911.7	6.49775	6.59794	0.0778812
TAG-O detected in positive mode
Internal standard	15:0-18:1(d7)-15:0 TAG	N/A	C51H89D7O6	811.764	N/A	10.69	1.46112e+08	1.63224e+08	1.58779e+08	1.55878e+08	1.55998e+08	7.24989e+06	5209.09	6454.55	N/A
	TG O-48:1	N/A	C51H98O5	790.74	-1.80084	11.29	3.54782e+06	3.27696e+06	3.71621e+06	3.82394e+06	3.59123e+06	238345	117.496	148.59	9.65564
	TG O-50:1	N/A	C53H102O5	818.771	-1.98468	11.69	1.16136e+07	9.32707e+06	1.20332e+07	1.06605e+07	1.09086e+07	1.20065e+06	369.554	451.352	29.3297
	TG O-50:2	N/A	C53H100O5	816.758	0.765221	11.29	4.34506e+06	4.02769e+06	4.26612e+06	4.58779e+06	4.30667e+06	230927	145.539	178.191	11.5792
	TG O-52:1	N/A	C55H106O5	846.804	0.206659	11.96	3.99645e+06	3.5203e+06	4.59515e+06	4.07608e+06	4.047e+06	440179	141.795	167.447	10.881
	TG O-52:2	N/A	C55H104O5	844.788	-0.680644	11.67	1.07929e+07	9.0035e+06	1.08168e+07	1.01126e+07	1.01814e+07	850445	355.879	421.264	27.3745
	TG O-54:2	N/A	C57H108O5	872.82	0.143214	11.95	2.00243e+06	1.77486e+06	2.23712e+06	2.03274e+06	2.01179e+06	189243	72.6527	83.2391	5.40903
	TG O-54:5	N/A	C57H102O5	866.77	-3.48996	11.21	844132	1.04807e+06	931198	1.02988e+06	963321	94605.8	34.5478	39.8581	2.59005
	TG O-56:6	N/A	C59H104O5	892.786	-2.99623	11.18	1.01608e+06	1.3585e+06	1.13067e+06	1.22698e+06	1.18306e+06	145298	43.7017	48.9498	3.18085

## Sheet: Cer
Lipid	# double bonds	# carbons	RT [min]
Cer 34:0;O2	0	34	6.09
Cer 42:0;O2	0	42	8.79
Cer 32:1;O2	1	32	5.15
Cer 33:1;O2	1	33	5.51
Cer 34:1;O2	1	34	5.85
Cer 35:1;O2	1	35	6.18
Cer 36:1;O2	1	36	6.56
Cer 38:1;O2	1	38	7.27
Cer 40:1;O2	1	40	7.95
Cer 41:1;O2	1	41	8.28
Cer 42:1;O2	1	42	8.59
Cer 43:1;O2	1	43	8.89
Cer 44:1;O2	1	44	9.18
Cer 34:2;O2	2	34	5.25
Cer 36:2;O2	2	36	5.94
Cer 40:2;O2	2	40	7.24
Cer 41:2;O2	2	41	7.58
Cer 42:2;O2	2	42	7.91
Cer 43:2;O2	2	43	8.23
Cer 44:2;O2	2	44	8.54

## Sheet: CL
Lipid	# double bonds	# carbons	RT [min]
CL 66:2	2	66	9.56
CL 68:2	2	68	9.93
CL 66:3	3	66	9.19
CL 68:3	3	68	9.59
CL 70:3	3	70	9.91
CL 68:4	4	68	9.25
CL 68:4	4	68	9.23
CL 70:4	4	70	9.6
CL 72:4	4	72	9.94
CL 70:5	5	70	9.31
CL 72:5	5	72	9.67
CL 70:6	6	70	8.98
CL 70:6	6	70	8.97
CL 72:6	6	72	9.27
CL 72:6	6	72	9.35
CL 72:7	7	72	8.99
CL 74:7	7	74	9.47
CL 72:8	8	72	8.95

## Sheet: FA
Lipid	# double bonds	# carbons	RT [min]
FA 16:1	1	16	6.5
FA 18:1	1	18	7.18
FA 24:2	2	24	4.01
FA 20:3	3	20	2.24
FA 22:3	3	22	3.15
FA 20:4	4	20	1.81
FA 24:4	4	24	3.25
FA 22:5	5	22	2
FA 24:5	5	24	2.82
FA 22:6	6	22	1.6

## Sheet: PC
Lipid	# double bonds	# carbons	RT [min]
PC 28:0	0	28	4.42
PC 29:0	0	29	4.72
PC 30:0	0	30	5.03
PC 31:0	0	31	5.34
PC 32:0	0	32	5.68
PC 33:0	0	33	5.9
PC 34:0	0	34	6.37
PC 35:0	0	35	6.6
PC 36:0	0	36	7.05
PC 30:1	1	30	4.52
PC 32:1	1	32	5.11
15:0-18:1(d7) PC	1	33	5.4
PC 33:1	1	33	5.34
PC 33:1	1	33	5.46
PC 34:1	1	34	5.75
PC 35:1	1	35	6.02
PC 35:1	1	35	6.07
PC 36:1	1	36	6.43
PC 37:1	1	37	6.77
PC 38:1	1	38	7.04
PC 40:1	1	40	7.71
PC 42:1	1	42	8.41
PC 44:1	1	44	9
PC 32:2	2	32	4.6
PC 34:2	2	34	5.18
PC 35:2	2	35	5.5
PC 36:2	2	36	5.83
PC 37:2	2	37	6.13
PC 38:2	2	38	6.45
PC 40:2	2	40	7.1
PC 42:2	2	42	7.75
PC 44:2	2	44	8.36
PC 32:3	3	32	4.39
PC 34:3	3	34	4.72
PC 35:3	3	35	4.98
PC 36:3	3	36	5.31
PC 36:3	3	36	5.32
PC 37:3	3	37	5.62
PC 38:3	3	38	5.94
PC 39:3	3	39	6.26
PC 40:3	3	40	6.59
PC 42:3	3	42	7.17
PC 44:3	3	44	7.78
PC 34:4	4	34	4.33
PC 35:4	4	35	4.84
PC 36:4	4	36	5.14
PC 36:4	4	36	5.15
PC 36:4	4	36	5.34
PC 37:4	4	37	5.32
PC 38:4	4	38	5.82
PC 38:4	4	38	5.5
PC 39:4	4	39	5.99
PC 40:4	4	40	6.12
PC 42:4	4	42	6.75
PC 44:4	4	44	7.29
PC 36:5	5	36	4.61
PC 37:5	5	37	4.77
PC 38:5	5	38	5.2
PC 39:5	5	39	5.51
PC 40:5	5	40	5.84
PC 40:5	5	40	5.65
PC 44:5	5	44	6.8
PC 36:6	6	36	4.39
PC 38:6	6	38	4.97
PC 38:6	6	38	5.01
PC 40:6	6	40	5.23
PC 40:6	6	40	5.61
PC 41:6	6	41	5.53
PC 42:6	6	42	5.85
PC 44:6	6	44	6.48
PC 38:7	7	38	4.46
PC 39:7	7	39	4.74
PC 40:7	7	40	5.04
PC 41:7	7	41	5.31
PC 42:7	7	42	5.62
PC 44:7	7	44	5.92
PC 40:8	8	40	4.54
PC 42:9	9	42	4.68
PC 42:10	10	42	4.53
PC 44:10	10	44	4.7
PC 42:11	11	42	4.35
PC 44:12	12	44	4.35

## Sheet: PC O
Lipid	# double bonds	# carbons	RT [min]
PC O-28:0	0	28	4.73
PC O-29:0	0	29	5.08
PC O-30:0	0	30	5.45
PC O-31:0	0	31	5.75
PC O-32:0	0	32	6.1
PC O-33:0	0	33	6.32
PC O-34:0	0	34	6.8
PC O-36:0	0	36	7.47
PC O-38:0	0	38	8.12
PC O-29:1	1	29	4.88
PC O-30:1	1	30	5.3
PC O-31:1	1	31	5.63
PC O-32:1	1	32	5.53
PC O-33:1	1	33	5.84
PC O-34:1	1	34	6.16
PC O-35:1	1	35	6.31
PC O-36:1	1	36	6.84
PC O-38:1	1	38	7.48
PC O-40:1	1	40	8.17
PC O-32:2	2	32	5.47
PC O-34:2	2	34	5.56
PC O-35:2	2	35	5.89
PC O-36:2	2	36	6.22
PC O-38:2	2	38	6.85
PC O-40:2	2	40	7.77
PC O-36:3	3	36	6.09
PC O-38:3	3	38	6.54
PC O-38:4	4	38	5.88
PC O-40:4	4	40	6.91
PC O-42:4	4	42	7.56
PC O-36:5	5	36	5.08
PC O-38:5	5	38	5.57
PC O-40:5	5	40	6.22
PC O-38:6	6	38	5.34
PC O-40:6	6	40	5.59
PC O-42:6	6	42	6.69
PC O-40:7	7	40	5.5
PC O-40:7	7	40	5.34
PC O-40:8	8	40	5.28

## Sheet: PE
Lipid	# double bonds	# carbons	RT [min]
PE 30:0	0	30	5.15
PE 32:0	0	32	5.81
PE 34:0	0	34	6.51
PE 32:1	1	32	5.25
15:0-18:1(d7) PE	1	33	5.53
PE 33:1	1	33	5.44
PE 34:1	1	34	5.89
PE 35:1	1	35	6.23
PE 36:1	1	36	6.58
PE 38:1	1	38	7.22
PE 40:1	1	40	7.9
PE 42:1	1	42	8.52
PE 32:2	2	32	4.7
PE 34:2	2	34	5.39
PE 35:2	2	35	5.64
PE 36:2	2	36	5.95
PE 37:2	2	37	6.25
PE 38:2	2	38	6.59
PE 44:2	2	44	8.46
PE 34:3	3	34	5.03
PE 34:3	3	34	5.02
PE 36:3	3	36	5.44
PE 38:3	3	38	6.22
PE 39:3	3	39	6.61
PE 36:4	4	36	5.27
PE 38:4	4	38	5.94
PE 40:4	4	40	6.42
PE 36:5	5	36	4.86
PE 38:5	5	38	5.48
PE 38:5	5	38	5.37
PE 40:5	5	40	5.96
PE 36:6	6	36	4.35
PE 38:6	6	38	5.05
PE 38:6	6	38	5.07
PE 40:6	6	40	5.75
PE 42:7	7	42	5.78

## Sheet: PE O
Lipid	# double bonds	# carbons	RT [min]
PE O-32:1	1	32	6.16
PE O-34:1	1	34	6.86
PE O-36:1	1	36	6.91
PE O-32:2	2	32	5.55
PE O-33:2	2	33	5.88
PE O-34:2	2	34	6.22
PE O-35:2	2	35	6.57
PE O-36:2	2	36	6.91
PE O-34:3	3	34	5.68
PE O-36:3	3	36	6.27
PE O-38:3	3	38	6.92
PE O-36:4	4	36	5.75
PE O-36:4	4	36	5.74
PE O-38:4	4	38	6.66
PE O-35:5	5	35	5.24
PE O-36:5	5	36	5.57
PE O-37:5	5	37	5.79
PE O-38:5	5	38	6.26
PE O-38:5	5	38	6.25
PE O-36:6	6	36	5.14
PE O-38:6	6	38	5.79
PE O-38:6	6	38	5.61
PE O-40:6	6	40	6.27
PE O-38:7	7	38	5.4
PE O-39:7	7	39	5.74
PE O-40:8	8	40	5.43

## Sheet: PG
Lipid	# double bonds	# carbons	RT [min]
PG 32:0	0	32	5.01
PG 32:1	1	32	4.35
15:0-18:1(d7) PG	1	33	4.51
PG 34:1	1	34	4.64
PG 36:1	1	36	5.02
PG 32:2	2	32	3.83
PG 34:2	2	34	4.1
PG 36:2	2	36	4.99
PG 36:3	3	36	4.65
PG 38:3	3	38	4.95
PG 38:5	5	38	4.08
PG 38:6	6	38	3.75
PG 38:7	7	38	3.71
PG 40:7	7	40	4.11
PG 40:8	8	40	4.11
PG 44:12	12	44	3.67

## Sheet: PI
Lipid	# double bonds	# carbons	RT [min]
PI 32:0	0	32	4.68
PI 30:1	1	30	3.77
PI 32:1	1	32	4.24
15:0-18:1(d7) PI	1	33	4.37
PI 34:1	1	34	4.75
PI 35:1	1	35	5.02
PI 36:1	1	36	5.39
PI 38:1	1	38	6
PI 39:2	2	39	5.75
PI 32:2	2	32	3.84
PI 34:2	2	34	4.28
PI 35:2	2	35	4.52
PI 36:2	2	36	4.8
PI 37:2	2	37	5.05
PI 37:2	2	37	5.03
PI 38:2	2	38	5.33
PI 39:3	3	39	5.41
PI 34:3	3	34	4
PI 36:3	3	36	4.48
PI 37:3	3	37	4.9
PI 38:3	3	38	5.21
PI 38:3	3	38	5.03
PI 39:3	3	39	5.39
PI 36:4	4	36	4.27
PI 37:4	4	37	4.55
PI 38:4	4	38	4.8
PI 36:5	5	36	4
PI 37:5	5	37	4.11
PI 40:5	5	40	5.04
PI 36:5	5	36	4
PI 38:5	5	38	4.32
PI 40:5	5	40	4.83
PI 38:6	6	38	4.04
PI 38:6	6	38	4.05
PI 40:7	7	40	4.21
PI 40:8	8	40	3.92

[truncated: 4 more sheets: PS, SM , TG, TG O]
