# Supplementary material for: Lipid-trap mass spectrometry identifies lipid–protein interactions in cells
Source: Nat Cell Biol. 2026 Apr 13;28(5):1066–75. doi: 10.1038/s41556-026-01928-6 (PMC13179130; doi:10.1038/s41556-026-01928-6)
Supplement: Supplementary file 5 — Concentrations of SPLASH Lipidomix Mass Spec Standard (Avanti Polar Lipids) added to whole-cell HeLa lipidome samples (presented in Supplementary Table 2). [file 41556_2026_1928_MOESM5_ESM.xlsx]

## Sheet: Sheet1
Compound Name	Formula	Mass	RT	Amount (µg) added	Conc. (µg/mL)	Conc. (µM)
15:0-18:1(d7) PC	C41H73D7NO8P	752.6	5.4	1.607	14.61	19.36
15:0-18:1(d7)-15:0 TAG	C51H89D7O6	811.76	10.69	0.573	5.21	6.45
18:1(d7) Chol Ester	C45H71D7O2	657.64	11.2	3.561	32.37	49.18
18:1(d7) Lyso PC	C26H45D7NO7P	528.39	1.57	0.255	2.32	4.36
d18:1-18:1(d9) SM	C41H72D9N2O6P	737.64	5.03	0.309	2.81	2.07
15:0-18:1(d7) DAG	C36H61D7O5	587.55	6.79	0.094	0.85	0.5
15:0-18:1(d7) PA	C36H61D7NaO8P	689.5	4.44	0.074	0.67	1
15:0-18:1(d7) PE	C38H67D7NO8P	710.56	5.53	0.057	0.52	0.73
15:0-18:1(d7) PG	C39H68D7O10P	741.56	4.51	0.291	2.65	3.45
15:0-18:1(d7) PI	C42H72D7O13P	829.57	4.37	0.091	0.83	1
15:0-18:1(d7) PS	C39H67D7NO10P	754.55	4.42	0.042	0.38	0.45
18:1(d7) Lyso PE	C23H39D7NO7P	486.35	1.62	0.053	0.48	1
