# Supplementary material for: Lipid-trap mass spectrometry identifies lipid–protein interactions in cells
Source: Nat Cell Biol. 2026 Apr 13;28(5):1066–75. doi: 10.1038/s41556-026-01928-6 (PMC13179130; doi:10.1038/s41556-026-01928-6)
Supplement: Supplementary file 6 — Light microscopy reporting table. [file 41556_2026_1928_MOESM6_ESM.xlsx]

## Sheet: Light microscopy
Light microscopy reporting table
Please fill out each cell as directed, instructions in italics can be deleted as you complete each cell.
Hardware
Instrument and Camera	Inverted Nikon Eclipse Ti microscope equipped with a Yokogawa CSU-X1 spinning disk unit and a Andor Neo sCMOS camera/ Inverted Nikon Eclipse microscope using widefield/ AXR point scanning confocal microscope equipped with a super-resolution NSPARC detector epifluorescence (Ti-E) equipped with a Cool SNAP HQ 2, DS-Fi2 Color CCD camera
Resolution	40X and 20X air lens/ 100-120 nm (AXR system), 407 nm (20X lens spinning disk), 235 nm (40x spinning disk)
Filters and Light Sources	405 nm, 488 nm, 561 nm
Quality Control
Is this the first report of the instrument? If yes, response to the below points is required and providing validation data is encouraged.
Yes	FALSE
No	TRUE
For all instruments, confirm that the following quality control processes were run:
n/a	Confirmed
FALSE	TRUE	Field homogeneity is assessed.
FALSE	TRUE	Illumination power stability is tested.
FALSE	TRUE	Stage drift is assessed.
FALSE	TRUE	Camera/detector noise is measured.
Methodology
Sample preparation and imaging	Samples were fixed and mounted as described in the Methods. Imaging was at room temperature in blocking buffer (PBS/1% BSA (Apollo Scientific) /0.1% NaN3 (Sigma Aldrich))
Fluorophores	GFP (488 nm, 509 nm)/ Alexa 488 (488 nm, 520 nm) rabbit and mouse (Jackson ImmunoResearch AB_2340846 and Jackson ImmunoResearch AB_2338871)/ Alexa 594 (594 nm, 618 nm) rabbit and mouse (Jackson ImmunoResearchAB_2313584 and Jackson ImmunoResearch AB_2338046)/ DNA was stained with 1 mg ml−1 4′,6-diamidino-2-phenylindole (DAPI; 1:1000) (358 nm, 460 nm)/ neutral lipids with 9-(Diethylamino)-5H-benzo[…
Acquisition											0
Software	NIS Elements software
Enhancements	N/A
Imaging parameters	100 ms exposure
Size	0.05 µm ( AXR system), 0.325 µm (20x spinning disk), 0.1625 (40X spinning disk)
Image Processing
Software	NIS Elements software
Workflow	Images were exported from NIS Element in JPEG format and, individual channels were split. Any adjustments to brightness or contrast were made on the entire image and were consistently done across all images in the same series.
