# Supplementary material for: Lipid-trap mass spectrometry identifies lipid–protein interactions in cells
Source: Nat Cell Biol. 2026 Apr 13;28(5):1066–75. doi: 10.1038/s41556-026-01928-6 (PMC13179130; doi:10.1038/s41556-026-01928-6)
Supplement: Supplementary file 7 — Numerical source data. [file 41556_2026_1928_MOESM7_ESM.xlsx]

## Sheet: Fig_2_b
Sample	Fragments on Beads (µm)	No Beads (µm)	Supernatant (µm)
1	0.05	0.38	0.25
2	0.05	0.36	0.24
3	0.05	0.36	0.19
4	0.05	0.35	0.19
5	0.05	0.26	0.19
6	0.05	0.26	0.18
7	0.05	0.24	0.18
8	0.05	0.24	0.18
9	0.05	0.23	0.17
10	0.05	0.22	0.17
11	0.05	0.19	0.16
12	0.05	0.19	0.14
13	0.05	0.18	0.14
14	0.05	0.17	0.13
15	0.05	0.16	0.13
16	0.05	0.15	0.12
17	0.05	0.15	0.12
18	0.05	0.15	0.12
19	0.05	0.15	0.12
20	0.05	0.14	0.12
21	0.04	0.14	0.11
22	0.04	0.13	0.11
23	0.21	0.12	0.11
24	0.19	0.12	0.1
25	0.16	0.11	0.1
26	0.15	0.1	0.09
27	0.14	0.1	0.09
28	0.13	0.1	0.09
29	0.13	0.1	0.09
30	0.12	0.09	0.09
31	0.12	0.09	0.09
32	0.11	0.08	0.09
33	0.11	0.08	0.09
34	0.11	0.08	0.08
35	0.11	0.08	0.08
36	0.11	0.08	0.07
37	0.1	0.08	0.07
38	0.1	0.08	0.07
39	0.1	0.07	0.06
40	0.1	0.07	0.06
41	0.1	0.07	0.06
42	0.09	0.07	0.06
43	0.09	0.07	0.06
44	0.09	0.07	0.06
45	0.09	0.07	0.06
46	0.09	0.07	0.06
47	0.09	0.07	0.06
48	0.09	0.06	0.06
49	0.09	0.06	0.06
50	0.14	0.06	0.05
51	0.12	0.06	0.24
52	0.12	0.06	0.2
53	0.12	0.05	0.19
54	0.11	0.05	0.19
55	0.1	0.05	0.17
56	0.1	0.05	0.17
57	0.1	0.05	0.15
58	0.09	0.05	0.14
59	0.08	0.6	0.13
60	0.08	0.57	0.13
61	0.08	0.54	0.12
62	0.08	0.51	0.12
63	0.07	0.49	0.1
64	0.07	0.48	0.1
65	0.07	0.47	0.1
66	0.07	0.43	0.09
67	0.07	0.43	0.09
68	0.06	0.4	0.09
69	0.06	0.39	0.09
70	0.06	0.39	0.08
71	0.06	0.38	0.08
72	0.06	0.37	0.08
73	0.06	0.37	0.08
74	0.05	0.36	0.08
75	0.04	0.36	0.07
76	0.04	0.35	0.07
77	0.08	0.35	0.07
78	0.08	0.34	0.07
79	0.08	0.34	0.06
80	0.08	0.34	0.06
81	0.08	0.34	0.06
82	0.08	0.34	0.06
83	0.07	0.33	0.06
84	0.07	0.33	0.06
85	0.07	0.32	0.06
86	0.07	0.31	0.05
87	0.07	0.31	0.05
88	0.07	0.29	0.05
89	0.07	0.29	0.05
90	0.06	0.28	0.05
91	0.06	0.28	0.05
92	0.06	0.28	0.04
93	0.06	0.28	0.03
94	0.06	0.27	0.03
95	0.06	0.26	0.06
96	0.06	0.26	0.05
97	0.06	0.25	0.07
98	0.05	0.24	0.07
99	0.05	0.23	0.06
100	0.05	0.23	0.07
101	0.04	0.22	0.06
102	0.25	0.21	0.06
103	0.23	0.21	0.06
104	0.2	0.21	0.06
105	0.19	0.2	0.06
106	0.18	0.2	0.06
107	0.15	0.2	0.05
108	0.13	0.09	0.05
109	0.11	0.08	0.05
110	0.1	0.08	0.05
111	0.1	0.08	0.05
112	0.1	0.08	0.04
113	0.09	0.18	0.04
114	0.09	0.18	0.04
115	0.09	0.18	0.04
116	0.09	0.17	0.04
117	0.09	0.15	0.04
118	0.09	0.14	0.04
119	0.09	0.14	0.04
120	0.08	0.12	0.04
121	0.08	0.12	0.04
122	0.08	0.11	0.42
123	0.08	0.1	0.4
124	0.08	0.1	0.25
125	0.07	0.08	0.24
126	0.07	0.08	0.22
127	0.07	0.05	0.22
128	0.07	0.05	0.22
129	0.07	0.05	0.21
130	0.05	0.05	0.2
131	0.05	0.04	0.19
132	0.05	0.04	0.18
133	0.05	0.04	0.16
134	0.05	0.04	0.14
135	0.05	0.04	0.14
136	0.05	0.03	0.14
137	0.05	0.2	0.12
138	0.05	0.19	0.12
139	0.05	0.19	0.11
140	0.05	0.19	0.11
141	0.05	0.18	0.11
142	0.05	0.18	0.11
143	0.04	0.17	0.11
144	0.04	0.17	0.11
145	0.21	0.17	0.1
146	0.19	0.17	0.1
147	0.16	0.17	0.1
148	0.15	0.17	0.1
149	0.14	0.17	0.1
150	0.13	0.16	0.1
151	0.06	0.16	0.1
152	0.06	0.16	0.09
153	0.05	0.16	0.09
154	0.04	0.16	0.09
155	0.04	0.16	0.09
156	0.08	0.15	0.09
157	0.08	0.14	0.08
158	0.08	0.14	0.08
159		0.13	0.08
160		0.13	0.08
161		0.12	0.08
162		0.11	0.07
163		0.11	0.07
164		0.11	0.06
165		0.1	0.06
166		0.1	0.05
167			0.05
168			0.04

## Sheet: Fig_2_c
Lipid Species	Formula	m/z	Error ppm	Rt (min)	Adduct type	Annotation software	Fold Change 1	Fold Change 2
Hex(3)-Cer 34:1;2O	C52H97NO18	1022.66	1.46	4.99	[M-H]-	*	2.11034	2.16476
Hex(2)-Cer 42:2;2O	C54H101NO13	1030.74	1.74	7.19	[M+OAc]-	LIBRARY	1.84076	2.31663
Hex(3)-Cer 42:2;2O	C60H111NO18	1132.77	1.05	7.07	[M-H]-	*	1.71208	2.51739
PS 18:1_18:1	C43H82NO9P	786.528	1.52	5.35	[M-H]-	MS DIAL	3.05258	2.53871

## Sheet: Fig_2_d
Lipid Species	Formula	m/z	Error ppm	Rt (min)	Adduct type	Annotation software	Fold Change 1	Fold Change 2
CL 18:2_18:2_18:1_16:0	C79H144O17P2	1425.98	1.96	9.46	[M-H]-	MS FINDER	3.21021	2.65647
CL 18:1_18:1_18:1_18:2	C81H148O17P2	1454.01	2.54	9.84	[M-H]-	MS DIAL	3.16669	2.27758
CL 18:1_18:2_18:2_20:3	C83H146O17P2	1475.99	3.99	9.83	[M-H]-	LIBRARY	2.74978	2.229
PC 18:1_18:2	C44H82NO8P	842.591	0.59	5.56	[M+OAc]-	MS FINDER	2.23516	1.98455
PE 18:0_18:1	C41H80NO8P	744.555	0.26	6.8	[M-H]-	MS DIAL	2.42888	2.95112
PI 16:0_20:4	C45H79O13P	857.519	0.11	4.38	[M-H]-	MS DIAL	2.68683	1.69152
PI 16:1_22:6	C47H77O13P	939.52	4.04	4.38	[M+OAc]-	MS FINDER	2.33833	1.7237

## Sheet: Fig_2_e
Lipid class	HeLa lipidome
FA	13
Cer	36
SM	22
CE	8
TG	71
DG	5
CL	20
PC	148
PE	79
PI	54
PS	26
PG	16
PIP	5
PIP2	4

## Sheet: Fig_2_f
Lipid class	Lact-C2-GFP	TOM20-GFP	RACGAP1-GFP	GFP-CHMP4B	CHMP2A-L-GFP
Cer	3	0	0	1	1
SM	0	0	0	5	0
CE	0	0	0	0	1
TG	0	0	0	4	3
CL	0	3	0	0	3
PC	0	1	4	3	0
PE	0	1	3	12	0
PI	0	2	2	2	0
PS	1	0	0	0	0
PIP	0	0	1	1	0
PIP2	0	0	1	1	0
