# Supplementary material for: Lipid-trap mass spectrometry identifies lipid–protein interactions in cells
Source: Nat Cell Biol. 2026 Apr 13;28(5):1066–75. doi: 10.1038/s41556-026-01928-6 (PMC13179130; doi:10.1038/s41556-026-01928-6)
Supplement: Supplementary file 8 — Numerical source data. [file 41556_2026_1928_MOESM8_ESM.xlsx]

## Sheet: Fig_3_b
Lipid Species	Formula	m/z	Error ppm	Rt (min)	Adduct type	Annotation software	MyrPalm-GFP 1	MyrPalm-GFP 2	RACGAP1-GFP ∆C1 1	RACGAP1-GFP ∆C1 2	RACGAP1-GFP 1	RACGAP1-GFP 2	MyrPalm-GFP S1	MyrPalm-GFP S2	RACGAP1-GFP ∆C1 S1	RACGAP1-GFP ∆C1 S2	RACGAP1-GFP S1	RACGAP1-GFP S2
PIP 18:0_20:2		1013.61		6.45	[DM+H]+	N/A	N/A	N/A	0	3319	6074	6987	N/A	N/A	5743	3719	74164	82112
PIP2 18:0_18:1		1095.59		6.9	[DM+H]+	N/A	N/A	N/A	1365	1048	478	0	N/A	N/A	1237	0	51168	65839

## Sheet: Fig_3_c
Lipid Species	Formula	m/z	Error ppm	Rt (min)	Adduct type	Annotation software	MyrPalm-GFP 1	MyrPalm-GFP 2	RACGAP1-GFP ∆C1 1	RACGAP1-GFP ∆C1 2	RACGAP1-GFP 1	RACGAP1-GFP 2	MyrPalm-GFP S1	MyrPalm-GFP S2	RACGAP1-GFP ∆C1 S1	RACGAP1-GFP ∆C1 S2	RACGAP1-GFP S1	RACGAP1-GFP S2
PC 34:2	C42H80NO8P	758.574	6.72	4.94	[M+H]+	MS DIAL	0	2152.76	136177	115774	103852	128320	3742.14	918.061	116691	134114	106919	132864
PC O-18:1_16:1	C44H88NO7P	802.594	2.99	5.76	[M+OAc]-	MS DIAL	0	0	154740	129459	204944	138859	0	0	102187	88229	127329	65261.8
PC O-18:0_18:1	C44H88NO7P	832.647	3.48	7.09	[M+OAc]-	MS DIAL	0	0	57164.1	32975.1	42212.5	22942.2	0	0	16054.1	17624.6	17782	0
PC O-18:1_18:1	C44H86NO7P	830.628	0.72	6.43	[M+OAc]-	MS DIAL	0	0	207784	230538	216262	177143	0	0	81985.3	59860.2	130032	111610
PE O-34:3	C39H74NO7P	700.528	0.14	5.92	[M+H]+	MS DIAL	22384.5	5781.35	72176.9	68240.1	48852.3	83467.7	8793.28	3039.82	45979.3	35829.6	51500.2	43710.2
PE 18:1_19:1	C42H80NO8P	756.552	3.96	6.5	[M-H]-	MS DIAL	9194.07	19405.9	26356.9	40801.4	61049.1	34395.2	0	3536.52	32216.3	25056.7	21256	24289
PE 18:1_22:1	C45H86NO8P	798.597	5.5	7.49	[M-H]-	MS DIAL	0	0	50993.3	34526.6	42924.9	19293.2	0	0	27960	19455.4	34717.6	10258.9
PI 18:0_18:2	C45H83O13P	861.549	0.81	5.1	[M-H]-	MS DIAL	42832.4	0	205089	203413	165831	159617	19488.8	0	72256.1	117924	86455.3	126334
PI 18:0_19:2	C46H85O13P	875.564	1.71	5.41	[M-H]-	MS DIAL	21726.2	0	64540.5	92213.2	67612.7	82619.3	0	0	60169.8	81204.7	23402.1	55848.2
