# Supplementary material for: Lipid-trap mass spectrometry identifies lipid–protein interactions in cells
Source: Nat Cell Biol. 2026 Apr 13;28(5):1066–75. doi: 10.1038/s41556-026-01928-6 (PMC13179130; doi:10.1038/s41556-026-01928-6)
Supplement: Supplementary file 9 — Numerical source data. [file 41556_2026_1928_MOESM9_ESM.xlsx]

## Sheet: Fig_4_b
Lipid Species	Formula	m/z	Error ppm	Rt (min)	Adduct type	Annotation software	MyrPalm-GFP 1	MyrPalm-GFP 2	CHMP4B-GFP 1	CHMP4B-GFP 2	MyrPalm-GFP Synchonized 1	MyrPalm-GFP Synchonized 2	CHMP4B-GFP Synchonized 1	CHMP4B-GFP Synchonized 2
PIP 18:0_20:4		1009.57	0	6.4	[DM+H]+	N/A	888	1058.5	17336.2	17405.5	608	246	48909.3	54839
PIP2 18:0_18:1		1095.59	0	6.9	[DM+H]+	N/A	1142.5	1014	5596.67	4432	1458	0	33637	25892

## Sheet: Fig_4_c
Sample	Total protein (CHMP4B)	POPC GUV (A.U.)	POPC-PI4P GUV (A.U.)	POPC-PI3P GUV (A.U.)
1	1	0.61177	2.96221	2.53645
2	1	1.05027	2.34207	2.35215

## Sheet: Fig_4_d
Lipid Species	Formula	m/z	Error ppm	Rt (min)	Adduct type	Annotation software	MyrPalm-GFP 1	MyrPalm-GFP 2	CHMP4B-GFP 1	CHMP4B-GFP 2	MyrPalm-GFP Synchonized 1	MyrPalm-GFP Synchonized 2	CHMP4B-GFP Synchonized 1	CHMP4B-GFP Synchonized 2
PC 14:0_20:4	C42H76NO8P	812.541	4.3	6.43	[M+OAc]-	MS DIAL	0	9654.42	30674.7	40533.2	0	0	64101.8	49153.4
PC 20:4_24:0	C52H96NO8P	952.706	5.03	8.11	[M+OAc]-	MS DIAL	0	0	0	11042.3	0	1312.95	53832.6	43529.7
PC O-18:1_18:1	C44H86NO7P	830.628	0.6	6.39	[M+OAc]-	MS DIAL	217.781	6135.77	18215.8	25344.6	6761.47	1664.95	41993.4	32209.4
PC O-20:5_17:2	C45H78NO8P	850.557	4.35	6.42	[M+OAc]-	MS DIAL	217.781	6135.77	18215.8	25344.6	6761.46	1664.95	153442	202635
PC O-18:1_20:4	C46H84NO7P	852.613	0.82	6.26	[M+OAc]-	MS DIAL	0	0	126063	182628	0	0	239084	175751
PE 16:0_18:0	C39H78NO8P	718.541	2.08	6.74	[M-H]-	MS DIAL	0	0	51260.5	76738.2	0	0	111322	77920.9
PE 18:0_19:1	C42H82NO8P	758.572	2.1	7.11	[M-H]-	MS DIAL	0	1359.88	4952.85	35778.4	0	0	37666.7	38128.5
PE 18:0_20:1	C43H84NO8P	772.586	1.32	7.4	[M-H]-	MS DIAL	16359.8	10305.3	65066.6	90074.1	33140.2	0	97249.7	91036.2
PE 18:0_22:4	C45H82NO8P	794.569	2.13	6.6	[M-H]-	MS DIAL	0	7825.71	41147.3	58154.9	0	5901.11	95016.2	67784.2
PE 18:0_22:5	C45H80NO8P	792.553	1.89	6.38	[M-H]-	MS DIAL	0	3327.78	22159.1	24379	0	0	49564.5	33395.4
PE O-16:0_16:1	C37H74NO7P	674.513	0	6.34	[M-H]-	MS FINDER	0	3327.78	22159.1	24379	0	0	49564.5	33395.4
PE O-18:1_16:0	C39H78NO7P	702.544	0.14	7.04	[M-H]-	MS DIAL	0	6120.72	35438.4	38356.8	0	0	49594.1	23772.7
PE O-34:3	C39H74NO7P	700.528	0.57	5.86	[M+H]+	MS DIAL	0	0	74633.9	0	0	0	38584.4	50099.3
PE O-36:2	C41H80NO7P	730.574	0.41	7.18	[M+H]+	MS DIAL	17584.3	8436.74	319993	158500	16399.4	0	241744	274561
PE O-36:4	C41H76NO7P	726.543	0.13	6.32	[M+H]+	*	3051.86	0	17176.2	15887.4	0	0	10964.8	22999.2
PE O-18:2_20:1	C43H82NO7P	754.575	1.32	7.25	[M-H]-	MS DIAL	0	0	47246.3	100948	0	0	92530	102741
PE O-39-2	C44H86NO7P	772.62	1.68	6.98	[M+H]+	*	0	0	134689	161224	0	0	279561	318191
PI 34:2	C43H79O13P	835.533	0.11	4.66	[M+H]+	MS FINDER	6239.63	0	86920.6	15730.6	0	7433.85	64601.9	55537.6
PI 16:0_22:6	C47H79O13P	881.518	0.34	4.21	[M-H]-	MS DIAL	0	3188.66	15985.1	20487.8	0	0	44327	20829.7
PS 15:0_14:1	C35H66NO10P	690.435	0.72	5	[M-H]-	MS FINDER	0	11954.9	14610.9	34497.4	933.891	0	33967.1	50931.1

## Sheet: Fig_4_e
Lipid Species	Formula	m/z	Error ppm	Rt (min)	Adduct type	Annotation software	MyrPalm-GFP 1	MyrPalm-GFP 2	CHMP4B-GFP 1	CHMP4B-GFP 2	MyrPalm-GFP Synchonized 1	MyrPalm-GFP Synchonized 2	CHMP4B-GFP Synchonized 1	CHMP4B-GFP Synchonized 2
TG 17:1_18:1_18:1	C56H102O6	888.801	0.45	11.17	[M+NH4]+	MS DIAL	0	5127.33	41086.3	19053	0	0	108845	101523
TG 16:0_18:1_20:4	C57H100O6	898.786	0.11	10.87	[M+NH4]+	MS DIAL	0	8612.79	9000.8	3482.09	0	6554.42	79623.8	80725.6
TG 16:0_18:1_22:5	C59H102O6	924.801	0.1	10.87	[M+NH4]+	MS DIAL	3414.39	17401	7705.81	0	0	0	141069	112621
TG 18:0_18:1_22:5	C61H106O6	952.833	0.1	11.28	[M+NH4]+	MS DIAL	0	3767.69	0	0	0	5492.24	55824.1	55636.7

## Sheet: Fig_4_f
Lipid Species	Formula	m/z	Error ppm	Rt (min)	Adduct type	Annotation software	MyrPalm-GFP 1	MyrPalm-GFP 2	CHMP4B-GFP 1	CHMP4B-GFP 2	MyrPalm-GFP Synchonized 1	MyrPalm-GFP Synchonized 2	CHMP4B-GFP Synchonized 1	CHMP4B-GFP Synchonized 2
SM 32:1;2O	C37H75N2O6P	675.544	0.74	4.48	[M+H]+	MS DIAL	14561.2	0	73201.8	88033.5	0	0	65687.9	131676
SM 34:0;2O	C39H81N2O6P	763.597	0	5.36	[M+OAc]-	MS DIAL	14217.2	23018.9	243505	387192	16790.2	11309.8	662827	603002
SM 40:0;2O	C45H93N2O6P	789.683	1.13	7.53	[M+H]+	MS DIAL	0	0	115160	63141	0	0	187939	219443
SM 42:1;2O	C47H95N2O6P	873.705	1.83	7.43	[M+OAc]-	MS DIAL	2472.28	0	11768.8	17562.1	0	0	31994	31396.4
SM 44:2;2O	C49H97N2O6P	899.723	0.44	7.86	[M+OAc]-	MS DIAL	12078	15025.6	53614.6	100079	0	0	113280	80916.5
Cer 42:1	C42H83NO3	650.645	0.3	8.39	[M+H]+	*	2112.46	14741.5	43863.3	67988.3	0	0	593377	0

## Sheet: Fig_4_h
Lipid Species	Formula	m/z	Error ppm	Rt (min)	Adduct type	Annotation software	MyrPalm-GFP 1	MyrPalm-GFP 2	CHMP2A-L-GFP 1	CHMP2A-L-GFP 2	MyrPalm-GFP Synchonized 1	MyrPalm-GFP Synchonized 2	CHMP2A-L-GFP Synchonized 1	CHMP2A-L-GFP Synchonized 2
CE 22:5	C49H78O2	716.629	6.55	10.773	[M+NH4]+	LIBRARY	6816.49	0	54670.3	39375.1	5556.6	0	30515.6	48037.6
PC 18:2_18:2	C44H80NO8P	840.575	0.83	5.53	[M+OAc]-	MS FINDER	177623	122953	425079	363463	142459	48115.2	519535	557126
PC 37:4	C45H82NO8P	854.595	3.62	6.2	[M+OAc]-	*	14487.4	27906.5	61057.1	42392.1	20774.9	0	91086.1	68178.3
PC 44:12	C52H80NO8P	878.568	1.7	4.55	[M+H]+	*	0	0	10833.6	7860.5	15928.7	0	40976.3	56213
HexCer 40:1;2O	C46H89NO8	782.651	0.63	7.7	[M-H]-	*	68349.3	40824.3	110451	84974.6	43948.8	12263.6	192328	244805
TG 16:0_18:1_20:4	C57H100O6	898.785	1	10.914	[M+NH4]+	LIBRARY	17375.5	14726.6	63602.1	72963.2	15098	16109.2	95571.9	109169
TG 16:0_18:1_22:5	C59H102O6	924.804	2.91	11.158	[M+NH4]+	MS DIAL	8320.29	7825.72	15898.9	14499	6710.05	6298.99	36498.1	43322.6
TG 18:1_18:1_22:5	C61H104O6	950.818	1.05	11.163	[M+NH4]+	MS DIAL	10271.4	9493.35	25569	43594.1	7334.43	7425.73	42705.6	52395
