# Supplementary material for: Lipid-trap mass spectrometry identifies lipid–protein interactions in cells
Source: Nat Cell Biol. 2026 Apr 13;28(5):1066–75. doi: 10.1038/s41556-026-01928-6 (PMC13179130; doi:10.1038/s41556-026-01928-6)
Supplement: Supplementary file 10 — Numerical source data. [file 41556_2026_1928_MOESM10_ESM.xlsx]

## Sheet: Fig_5_a
Lipid Species	Upper Fraction S 1	Upper Fraction S 2	Middle Fraction S 1	Middle Fraction S 2	Pellet S 1	Pellet S 2	Upper Fraction 1	Upper Fraction 2	Middle Fraction 1	Middle Fraction 2	Pellet 1	Pellet 2
TG 17:1_18:1_18:1	5.36002e+06	3.82008e+06	8.32789e+06	4.0921e+06	2.20273e+07	1.73818e+07	4.37851e+06	3.58012e+06	2.80137e+06	3.43963e+06	6.20826e+06	5809908
TG 16:0_18:1_20:4	3.95747e+06	2.47453e+06	2.7401e+06	2.39178e+06	7.33218e+06	6.85663e+06	2.97668e+06	2.56819e+06	1.99905e+06	1.90865e+06	4.75706e+06	5.49337e+06
TG 16:0_18:1_22:5	1.59692e+06	814420	1.7098e+06	876682	6.50619e+06	6.96692e+06	1.27315e+06	1.11049e+06	972070	1.27826e+06	3.81626e+06	3.81452e+06
TG 18:0_18:1_22:5	422268	380159	310661	456001	1.20005e+06	1.33784e+06	593452	326564	598247	293210	870857	778244

## Sheet: Fig_5_b
Fraction	Synchronized 1	Synchronized 2	Non-synchronized 1	Non-synchronized 2
Upper Fraction	2.83417e+06	1.8723e+06	2.30545e+06	1.89634e+06
Middle Fraction	3.27211e+06	1.95414e+06	1.59268e+06	1.72993e+06
Pellet	9.26642e+06	8.1358e+06	3.91311e+06	3.97401e+06
