# Supplementary material for: Lipid-trap mass spectrometry identifies lipid–protein interactions in cells
Source: Nat Cell Biol. 2026 Apr 13;28(5):1066–75. doi: 10.1038/s41556-026-01928-6 (PMC13179130; doi:10.1038/s41556-026-01928-6)
Supplement: Supplementary file 12 — Numerical source data. [file 41556_2026_1928_MOESM12_ESM.xlsx]

## Sheet: Extended_Data_Fig_4
Time after release	Cytokinesis 1 (%)	Cytokinesis 2 (%)	Multinucleated 1 (%)	Multinucleated 2 (%)
1h	20	16.9	0	0
1.5 h	25	48	11.6667	7.14
2 h	53.3333	65	16.6667	9.3
