# Supplementary material for: Lipid-trap mass spectrometry identifies lipid–protein interactions in cells
Source: Nat Cell Biol. 2026 Apr 13;28(5):1066–75. doi: 10.1038/s41556-026-01928-6 (PMC13179130; doi:10.1038/s41556-026-01928-6)
Supplement: Supplementary file 14 — Numerical source data. [file 41556_2026_1928_MOESM14_ESM.xlsx]

## Sheet: Paquola_SourceData_Fig
SN	Mean gray value of dividing cells	Mean gray value of non-dividing cells
1	11.414	28.445
2	37.135	26.839
3	34.845	45.119
4	31.012	51.209
5	32.142	46.167
6	23.039	45.248
7	35.421	39.709
8	56.437	39.15
9	44.688	41.222
10	33.83	31.075
11	43.17	36.215
12	56.015	32.24
13	10.215	53.479
14	12.424	31.939
15	15.103	51.212
16	13.237	55.069
17	35.806	61.076
18	62.023	46.763
19	32.423	33.812
20	28.895	33.021
